# Supplementary material for: Inhibition of the Caveolin-1 pathway promotes apoptosis and overcomes pan-tyrosine kinase inhibitor resistance in hepatocellular carcinoma
Source: Cell Death Dis. 2025 Jul 25;16(1):561. doi: 10.1038/s41419-025-07887-4 (PMC12297225; doi:10.1038/s41419-025-07887-4)
Supplement: Supplementary file 2 — Supp Table 1 [file 41419_2025_7887_MOESM2_ESM.xlsx]

## Sheet: Huh7_vsSR1SR2_FDR1e-10_medcente
Table S1:	List of differentially expressed genes in Huh-7/parental and sorafenib resistant Huh-7/SR1 and Huh-7/SR2 cells
	Differentially expressed genes		Huh-7/Parental			Huh-7/SR1			Huh-7/SR2
	Genes	Gene Names	H1_Huh7_P9_E1_CAGATCAT	H2_Huh7_P11_E2_ACTTGAAT	H3_Huh7_P12_E3_GATCAGAT	H4_SR1_1_TAGCTTAT	H5_SR1_2_GGCTACAT	H6_SR1_3_CTTGTAAT	H7_SR2_1_AGTCAACA	H8_SR2_2_AGTTCCGT	H9_SR2_3_ATGTCAGA
	PERM1	PPARGC1 and ESRR induced regulator, muscle 1	-2.29813	-2.36468	-2.30682	0	0.0538039	0.047263	0.0351921	0.0247721	-0.0637003
	PRKCZ	protein kinase C zeta	0.00869191	-0.0578638	0	0.414921	0.468725	0.462184	-2.35745	-2.36787	-2.45634
	LINC00982	PRDM16 divergent transcript	0.00869191	-0.0578638	0	-6.99549	-6.94169	-6.94823	1.04067	1.03025	0.941778
	PRDM16	PR/SET domain 16	0.00869191	-0.0578638	0	-4.21375	-4.15995	-4.16649	0.150834	0.140414	0.0519416
	MEGF6	multiple EGF like domains 6	-4.06339	-4.12994	-4.07208	0.698146	0.75195	0.745409	0.01042	0	-0.0884725
	TP73	tumor protein p73	0.0646936	-0.00186209	0.0560017	0	0.0538039	0.047263	-2.25855	-2.26897	-2.35744
	SMIM1	small integral membrane protein 1 (Vel blood group)	1.40683	1.34027	1.39814	-0.047263	0.00654092	0	-2.97591	-2.98633	-3.07481
	LINC00337	ICMT divergent transcript	0.66427	0.597714	0.655578	-2.29451	-2.24071	-2.24725	0.01042	0	-0.0884725
	TNFRSF25	TNF receptor superfamily member 25	0.00869191	-0.0578638	0	0.582258	0.636061	0.629521	-1.98389	-1.99431	-2.08279
	TNFRSF9	TNF receptor superfamily member 9	-4.56826	-4.63482	-4.57695	-0.047263	0.00654092	0	0.306647	0.296227	0.207754
	SLC45A1	solute carrier family 45 member 1	-2.4575	-2.52405	-2.46619	2.21224	2.26605	2.25951	0.01042	0	-0.0884725
	LOC100506022		-2.14733	-2.21389	-2.15603	0.380443	0.434247	0.427706	0.01042	0	-0.0884725
	RBP7	retinol binding protein 7	-1.83494	-1.90149	-1.84363	-0.047263	0.00654092	0	2.67987	2.66945	2.58098
	ANGPTL7	angiopoietin like 7				3.21328	3.26708	3.26054	0.01042	0	-0.0884725
	NPPB	natriuretic peptide B	-1.78319	-1.84974	-1.79188	-0.047263	0.00654092	0	3.09457	3.08415	2.99568
	HSPB7	heat shock protein family B (small) member 7	-2.63029	-2.69685	-2.63898	1.29888	1.35268	1.34614	0.01042	0	-0.0884725
	CLCNKB	chloride voltage-gated channel Kb	0.00869191	-0.0578638	0	2.22229	2.27609	2.26955	-0.75765	-0.76807	-0.856542
	FAM131C	family with sequence similarity 131 member C	0.00869191	-0.0578638	0	1.67343	1.72723	1.72069	-2.29947	-2.30989	-2.39836
	ESPNP	espin pseudogene	0.00869191	-0.0578638	0	1.24972	1.30352	1.29698	-1.91398	-1.9244	-2.01287
	MFAP2	microfibril associated protein 2	0.00869191	-0.0578638	0	0.817139	0.870943	0.864402	-4.30091	-4.31133	-4.39981
	PADI2	peptidyl arginine deiminase 2	0.00869191	-0.0578638	0	-2.04997	-1.99617	-2.00271	1.604	1.59358	1.50511
	RNF186	ring finger protein 186	0.00869191	-0.0578638	0				5.69653	5.68611	5.59764
	PLA2G2A	phospholipase A2 group IIA				-0.047263	0.00654092	0	6.3563	6.34588	6.2574
	FAM43B	family with sequence similarity 43 member B	0.00869191	-0.0578638	0	2.16051	2.21431	2.20777	-1.09146	-1.10188	-1.19035
	CDA	cytidine deaminase	-3.16721	-3.23376	-3.1759	4.67886	4.73267	4.72613	0.01042	0	-0.0884725
	KIF17	kinesin family member 17	-2.57299	-2.63954	-2.58168	0.113433	0.167237	0.160696	0.01042	0	-0.0884725
	WNT4	Wnt family member 4	-2.38017	-2.44673	-2.38886	-0.047263	0.00654092	0	1.70626	1.69584	1.60737
	EPHB2	EPH receptor B2	0.00869191	-0.0578638	0	5.22526	5.27906	5.27252	-1.09651	-1.10693	-1.1954
	MYOM3	myomesin 3	-0.3232	-0.389756	-0.331892	3.1082	3.162	3.15546	0.01042	0	-0.0884725
	SLC30A2	solute carrier family 30 member 2	-1.57394	-1.64049	-1.58263	-0.047263	0.00654092	0	7.20574	7.19532	7.10685
	SFN	RNA exonuclease 2	0.00869191	-0.0578638	0	-1.97984	-1.92604	-1.93258	4.16188	4.15146	4.06299
	KDF1	keratinocyte differentiation factor 1	0.6639	0.597345	0.655209	-2.45313	-2.39932	-2.40586	0.01042	0	-0.0884725
	LAPTM5	lysosomal protein transmembrane 5	0.00869191	-0.0578638	0	1.19298	1.24678	1.24024	-2.43746	-2.44788	-2.53636
	COL16A1	collagen type XVI alpha 1 chain	-1.89688	-1.96344	-1.90557	3.25251	3.30632	3.29977	0.01042	0	-0.0884725
	ADGRB2	adhesion G protein-coupled receptor B2	-2.869	-2.93555	-2.87769	0.825359	0.879163	0.872622	0.01042	0	-0.0884725
	SPOCD1	SPOC domain containing 1	-1.73546	-1.80201	-1.74415	4.19447	4.24827	4.24173	0.01042	0	-0.0884725
	SYNC	syncoilin, intermediate filament protein	-2.69564	-2.7622	-2.70434	2.6856	2.7394	2.73286	0.01042	0	-0.0884725
	AZIN2	antizyme inhibitor 2	0.00869191	-0.0578638	0	2.41324	2.46704	2.4605	-0.697865	-0.708285	-0.796757
	OSCP1	organic solute carrier partner 1	0.00869191	-0.0578638	0	0.795871	0.849674	0.843134	-2.26313	-2.27355	-2.36203
	CSF3R	colony stimulating factor 3 receptor	0.00869191	-0.0578638	0	-2.05068	-1.99688	-2.00342	1.48163	1.47121	1.38274
	LINC01137	lncRNA induced by TGF-beta and antagonizes TGF-beta signaling 1	-2.37625	-2.44281	-2.38495	0.81058	0.864384	0.857843	0.01042	0	-0.0884725
	DNALI1	dynein axonemal light intermediate chain 1	0.00869191	-0.0578638	0	-3.09999	-3.04618	-3.05272	1.71659	1.70617	1.6177
	BMP8A	bone morphogenetic protein 8a	0.00869191	-0.0578638	0	-0.553041	-0.499237	-0.505778	2.8282	2.81778	2.72931
	BMP8B	bone morphogenetic protein 8b	-0.516062	-0.582618	-0.524754	-0.047263	0.00654092	0	2.02355	2.01313	1.92466
	MFSD2A	MFSD2 lysolipid transporter A, lysophospholipid	0.00869191	-0.0578638	0	2.08992	2.14372	2.13718	-3.08406	-3.09448	-3.18295
	SLFNL1	schlafen like 1	0.00869191	-0.0578638	0	-2.00944	-1.95564	-1.96218	0.747559	0.737139	0.648667
	FOXO6	forkhead box O6	-5.36824	-5.43479	-5.37693	-0.047263	0.00654092	0	0.686319	0.675899	0.587426
	EDN2	endothelin 2				-0.047263	0.00654092	0	0.508841	0.498421	0.409948
	HIVEP3	HIVEP zinc finger 3	-2.83535	-2.90191	-2.84404	-0.047263	0.00654092	0	2.70108	2.69066	2.60218
	GUCA2A	guanylate cyclase activator 2A	0.00869191	-0.0578638	0	-0.859054	-0.80525	-0.811791	2.33979	2.32937	2.2409
	RIMKLA	ribosomal modification protein rimK like family member A	-1.30286	-1.36942	-1.31155	-0.047263	0.00654092	0	3.71283	3.70241	3.61394
	CLDN19	claudin 19	0.599642	0.533086	0.59095	-3.7128	-3.65899	-3.66553	0.01042	0	-0.0884725
	SLC2A1-AS1	SLC2A1 divergent transcript	-2.60501	-2.67157	-2.6137	-0.047263	0.00654092	0	0.621114	0.610694	0.522222
	CFAP57	cilia and flagella associated protein 57	-3.70811	-3.77466	-3.7168	-0.047263	0.00654092	0	3.97316	3.96274	3.87427
	ARTN	artemin	-0.497214	-0.56377	-0.505906	2.02622	2.08002	2.07348	0.01042	0	-0.0884725
	KLF17	KLF transcription factor 17				4.60364	4.65744	4.6509	0.01042	0	-0.0884725
	BTBD19	BTB domain containing 19	0.00869191	-0.0578638	0	3.28012	3.33393	3.32739	-2.53901	-2.54943	-2.6379
	TSPAN1	tetraspanin 1	-1.37964	-1.4462	-1.38834	2.29471	2.34852	2.34197	0.01042	0	-0.0884725
	FAAHP1	fatty acid amide hydrolase pseudogene 1	-1.98615	-2.0527	-1.99484	-0.047263	0.00654092	0	1.66227	1.65185	1.56338
	DMBX1	diencephalon/mesencephalon homeobox 1	-0.221625	-0.288181	-0.230317	5.6794	5.7332	5.72666	0.01042	0	-0.0884725
	PDZK1IP1	PDZK1 interacting protein 1	-3.78765	-3.85421	-3.79634	-0.0385723	0.0152316	0.0086907	0.0988925	0.0884725	0
	TRABD2B	TraB domain containing 2B	0.00869191	-0.0578638	0	-5.44054	-5.38673	-5.39327	2.963	2.95258	2.86411
	SKINTL	Skint1 like (pseudogene)	0.00869191	-0.0578638	0	-3.21834	-3.16453	-3.17107	0.854306	0.843886	0.755414
	PODN	podocan	-0.844618	-0.911173	-0.85331	-0.047263	0.00654092	0	2.20667	2.19625	2.10778
	TTC22	tetratricopeptide repeat domain 22	0.00869191	-0.0578638	0	-2.40803	-2.35423	-2.36077	1.22669	1.21627	1.1278
	C1orf168	FYN binding protein 2	0.00869191	-0.0578638	0	-2.16885	-2.11504	-2.12158	1.12071	1.11029	1.02182
	C8B	complement C8 beta chain	3.13534	3.06878	3.12664	-0.047263	0.00654092	0	-0.308458	-0.318878	-0.40735
	DAB1	dynein axonemal assembly factor 3	2.72757	2.66102	2.71888	-0.047263	0.00654092	0	-2.85545	-2.86587	-2.95434
	CYP2J2	cytochrome P450 family 2 subfamily J member 2	2.10059	2.03404	2.0919	-0.869148	-0.815344	-0.821885	0.01042	0	-0.0884725
	DNAJC6	DnaJ heat shock protein family (Hsp40) member C6	-0.131145	-0.197701	-0.139837	-0.047263	0.00654092	0	2.34808	2.33766	2.24919
	PDE4B	phosphodiesterase 4B	0.0548544	-0.0117013	0.0461624	0	0.0538039	0.047263	-3.25876	-3.26918	-3.35766
	IL23R	interleukin 23 receptor	0.00869191	-0.0578638	0				2.82928	2.81886	2.73039
	GNG12	G protein subunit gamma 12	-1.94805	-2.01461	-1.95674	0	0.0538039	0.047263	0.0264212	0.0160012	-0.0724713
	ZRANB2-AS2	ZRANB2 divergent transcript	0.0928344	0.0262787	0.0841425	-0.047263	0.00654092	0	-2.06566	-2.07608	-2.16456
	LRRIQ3	leucine rich repeats and IQ motif containing 3	0.00869191	-0.0578638	0	0.51245	0.566254	0.559713	-1.91816	-1.92858	-2.01705
	LHX8	LIM homeobox 8				3.28796	3.34176	3.33522	0.01042	0	-0.0884725
	ST6GALNAC3	ST6 N-acetylgalactosaminide alpha-2,6-sialyltransferase 3	-2.03302	-2.09957	-2.04171	0.553378	0.607182	0.600641	0.01042	0	-0.0884725
	ST6GALNAC5	ST6 N-acetylgalactosaminide alpha-2,6-sialyltransferase 5	0.00869191	-0.0578638	0	0.128468	0.182272	0.175731	-1.91347	-1.92389	-2.01237
	NEXN	nexilin F-actin binding protein	-3.18035	-3.24691	-3.18904	-0.047263	0.00654092	0	1.04341	1.03299	0.944515
	GIPC2	GIPC PDZ domain containing family member 2	0.629559	0.563003	0.620867	-2.46158	-2.40778	-2.41432	0.01042	0	-0.0884725
	PTGFR	prostaglandin F receptor	0.00869191	-0.0578638	0	2.42752	2.48132	2.47478
	IFI44L	interferon induced protein 44 like	-0.587787	-0.654343	-0.596479	4.44492	4.49873	4.49219	0.01042	0	-0.0884725
	IFI44	interferon induced protein 44				6.64204	6.69585	6.68931	0.01042	0	-0.0884725
	TTLL7	tubulin tyrosine ligase like 7	-1.94071	-2.00726	-1.9494	-0.047263	0.00654092	0	1.2917	1.28128	1.19281
	COL24A1	collagen type XXIV alpha 1 chain	0.00869191	-0.0578638	0	1.2439	1.2977	1.29116	-1.90515	-1.91557	-2.00404
	GBP3	atlastin GTPase 1	-5.30314	-5.36969	-5.31183	-0.047263	0.00654092	0	0.62099	0.61057	0.522097
	GBP1	guanylate binding protein 1	-4.45074	-4.5173	-4.45943	-0.047263	0.00654092	0	1.96437	1.95395	1.86548
	GBP2	guanylate binding protein 2	-3.12507	-3.19163	-3.13376	-0.047263	0.00654092	0	0.762378	0.751958	0.663486
	GBP5	guanylate binding protein 5	-1.99836	-2.06491	-2.00705	3.89653	3.95033	3.94379	0.01042	0	-0.0884725
	GBP1P1	guanylate binding protein 1 pseudogene 1	0.00869191	-0.0578638	0	0.204795	0.258599	0.252058	-3.35291	-3.36333	-3.4518
	HFM1	helicase for meiosis 1	0.359638	0.293082	0.350946	-0.047263	0.00654092	0	-2.06329	-2.07371	-2.16219
	DPYD	dihydropyrimidine dehydrogenase	2.37308	2.30652	2.36438	-0.047263	0.00654092	0	-0.589668	-0.600088	-0.68856
	MIR137HG	MIR137 host gene	-0.585304	-0.65186	-0.593996	2.26289	2.3167	2.31015	0.01042	0	-0.0884725
	LOC729987					-0.047263	0.00654092	0	0.217914	0.207494	0.119022
	FRRS1	ferric chelate reductase 1	0.00869191	-0.0578638	0	-2.23949	-2.18568	-2.19222	0.260453	0.250033	0.161561
	RTCA-AS1	RTCA antisense RNA 1	0.00869191	-0.0578638	0	-0.13567	-0.0818656	-0.0884065	2.16751	2.15709	2.06862
	COL11A1	collagen type XI alpha 1 chain	0.00869191	-0.0578638	0	1.87634	1.93014	1.9236	-2.94911	-2.95953	-3.04801
	MYBPHL	myosin binding protein H like	-0.573485	-0.640041	-0.582177	-0.047263	0.00654092	0	2.58599	2.57557	2.4871
	SYPL2	synaptophysin like 2	0.00869191	-0.0578638	0	0.243832	0.297636	0.291095	-2.84337	-2.85379	-2.94227
	SLC16A4	solute carrier family 16 member 4	0.00869191	-0.0578638	0	2.03256	2.08637	2.07983	-0.196927	-0.207347	-0.295819
	CYMP	chymosin, pseudogene	-3.5743	-3.64085	-3.58299	-0.047263	0.00654092	0	3.07744	3.06702	2.97855
	LOC440602		-2.1579	-2.22445	-2.16659	-0.047263	0.00654092	0	2.87571	2.86529	2.77681
	DENND2D	DENN domain containing 2D	1.67878	1.61222	1.67008	-0.047263	0.00654092	0	-2.06702	-2.07744	-2.16592
	CHI3L2	chitinase 3 like 2	0.00869191	-0.0578638	0	1.94712	2.00092	1.99438	-3.98095	-3.99137	-4.07984
	PPM1J	protein phosphatase, Mg2+/Mn2+ dependent 1J	-2.04025	-2.1068	-2.04894	-0.047263	0.00654092	0	0.807812	0.797392	0.708919
	OLFML3	olfactomedin like 3	0.00869191	-0.0578638	0	2.05188	2.10568	2.09914	-0.0240724	-0.0344924	-0.122965
	TSPAN2	tetraspanin 2	-6.19948	-6.26604	-6.20817	-0.047263	0.00654092	0	1.64657	1.63615	1.54768
	LOC101929099		0.00869191	-0.0578638	0	0.559865	0.613669	0.607128	-2.4865	-2.49692	-2.58539
	SRGAP2B	SLIT-ROBO Rho GTPase activating protein 2B	-2.06577	-2.13232	-2.07446	-0.047263	0.00654092	0	0.436071	0.425651	0.337178
	ITGA10	integrin subunit alpha 10	-2.47346	-2.54001	-2.48215	1.26805	1.32185	1.31531	0.01042	0	-0.0884725
	ANKRD34A	ankyrin repeat domain 34A	-2.46411	-2.53067	-2.4728	0.76409	0.817894	0.811353	0.01042	0	-0.0884725
	FMO5	flavin containing dimethylaniline monoxygenase 5	0.00869191	-0.0578638	0	-2.25639	-2.20259	-2.20913	0.374656	0.364236	0.275764
	LOC101927468	uncharacterized LOC101927468	0.00869191	-0.0578638	0	-1.04892	-0.995114	-1.00166	2.92982	2.9194	2.83092
	ECM1	extracellular matrix protein 1	-2.32918	-2.39573	-2.33787	0.370106	0.423909	0.417369	0.01042	0	-0.0884725
	MIR4257	microRNA 4257	0.00869191	-0.0578638	0	-4.04958	-3.99577	-4.00231	0.189799	0.179379	0.0909067
	CTSS	cathepsin S	-2.72104	-2.78759	-2.72973	-0.047263	0.00654092	0	1.65073	1.64031	1.55184
	TUFT1	tuftelin 1	-2.00693	-2.07348	-2.01562	-0.047263	0.00654092	0	0.699496	0.689076	0.600604
	RORC	RAR related orphan receptor C	-3.57975	-3.64631	-3.58844	0.680489	0.734293	0.727752	0.01042	0	-0.0884725
	TCHH	trichohyalin	-1.57317	-1.63973	-1.58186	-0.047263	0.00654092	0	3.10865	3.09823	3.00976
	HRNR	hornerin				0.0720191	0.125823	0.119282	0.01042	0	-0.0884725
	FLG	fibroblast growth factor receptor 1	-5.84789	-5.91444	-5.85658	1.77902	1.83283	1.82628	0.01042	0	-0.0884725
	FLG-AS1	cervical cancer associated DHX9 suppressive transcript	-3.69695	-3.7635	-3.70564	2.53965	2.59346	2.58691	0.01042	0	-0.0884725
	S100A9	S100 calcium binding protein A9	0.00869191	-0.0578638	0	-0.896388	-0.842584	-0.849125	4.52063	4.51021	4.42174
	S100A6	S100 calcium binding protein A6	-2.34056	-2.40712	-2.34926	0.466397	0.520201	0.51366	0.01042	0	-0.0884725
	S100A4	S100 calcium binding protein A4	-2.28373	-2.35028	-2.29242	0.764463	0.818267	0.811726	0.01042	0	-0.0884725
	S100A3	S100 calcium binding protein A3	-2.84926	-2.91581	-2.85795	1.96997	2.02377	2.01723	0.01042	0	-0.0884725
	S100A2	S100 calcium binding protein A2	-2.92371	-2.99026	-2.9324	2.70483	2.75863	2.75209	0.01042	0	-0.0884725
	SLC27A3	solute carrier family 27 member 3	0.00869191	-0.0578638	0	-2.14086	-2.08706	-2.0936	0.848303	0.837883	0.74941
	AQP10	aquaporin 10	0.00869191	-0.0578638	0	-0.214021	-0.160218	-0.166758	2.27655	2.26613	2.17765
	TDRD10	tudor domain containing 10	0.00869191	-0.0578638	0	-2.80315	-2.74935	-2.75589	0.213071	0.202651	0.114179
	TRIM46	tripartite motif containing 46	-2.19411	-2.26067	-2.2028	-0.047263	0.00654092	0	1.71189	1.70147	1.613
	MUC1	mucin 1, cell surface associated	-2.56311	-2.62967	-2.57181	-0.047263	0.00654092	0	0.796505	0.786085	0.697613
	SEMA4A	semaphorin 4A	-2.97344	-3.04	-2.98213	0.383899	0.437703	0.431162	0.01042	0	-0.0884725
	RHBG	Rh family B glycoprotein	0.00869191	-0.0578638	0	-1.33229	-1.27848	-1.28502	2.02641	2.01599	1.92752
	C1orf61	MIR9-1 host gene	0.00869191	-0.0578638	0	-2.37151	-2.31771	-2.32425	6.37675	6.36633	6.27786
	CRABP2	cellular retinoic acid binding protein 2	-0.413122	-0.479678	-0.421814	3.5435	3.5973	3.59076	0.01042	0	-0.0884725
	PEAR1	platelet endothelial aggregation receptor 1	-0.999866	-1.06642	-1.00856	6.45022	6.50402	6.49748	0.01042	0	-0.0884725
	IFI16	interferon gamma inducible protein 16				1.52451	1.57831	1.57177	0.01042	0	-0.0884725
	FCER1A	Fc epsilon receptor Ia				-0.047263	0.00654092	0	3.8779	3.86748	3.779
	DUSP23	protein tyrosine phosphatase mitochondrial 1	-0.988215	-1.05477	-0.996907	-0.047263	0.00654092	0	3.82563	3.81521	3.72673
	SLAMF8	SLAM family member 8				2.13255	2.18635	2.17981	0.01042	0	-0.0884725
	C1orf204	small nucleolar RNA host gene 28				1.49192	1.54572	1.53918	0.01042	0	-0.0884725
	VSIG8	V-set and immunoglobulin domain containing 8	-2.58441	-2.65097	-2.5931	1.26549	1.31929	1.31275	0.01042	0	-0.0884725
	CFAP45	cilia and flagella associated protein 45	-2.12411	-2.19066	-2.1328	-0.00249236	0.0513116	0.0447707	0.0988925	0.0884725	0
	IGSF9	immunoglobulin superfamily member 9	-0.424521	-0.491077	-0.433213	-0.047263	0.00654092	0	3.25832	3.2479	3.15943
	SLAMF9	SLAM family member 9				-0.047263	0.00654092	0	2.82653	2.81611	2.72764
	IGSF8	immunoglobulin superfamily member 8	-0.133676	-0.200232	-0.142368	-0.047263	0.00654092	0	2.02511	2.01469	1.92622
	ATP1A2	ATPase Na+/K+ transporting subunit alpha 2	-2.47778	-2.54434	-2.48647	-0.047263	0.00654092	0	3.58404	3.57362	3.48515
	ATP1A4	ATPase Na+/K+ transporting subunit alpha 4	-0.988429	-1.05498	-0.997121	-0.047263	0.00654092	0	5.84199	5.83157	5.7431
	CASQ1	calsequestrin 1	-4.03106	-4.09762	-4.03975	-0.047263	0.00654092	0	2.64899	2.63857	2.5501
	LOC729867	uncharacterized LOC729867	-2.20234	-2.2689	-2.21104	-0.047263	0.00654092	0	1.31028	1.29986	1.21139
	PEA15	proliferation and apoptosis adaptor protein 15	-2.39089	-2.45745	-2.39958	-0.047263	0.00654092	0	0.739215	0.728795	0.640323
	VANGL2	VANGL planar cell polarity protein 2	0.00869191	-0.0578638	0	0.0542376	0.108042	0.101501	-2.16746	-2.17788	-2.26635
	SLAMF1	signaling lymphocytic activation molecule family member 1	-0.989224	-1.05578	-0.997916	-0.047263	0.00654092	0	4.91308	4.90266	4.81419
	SLAMF7	SLAM family member 7				-0.047263	0.00654092	0	4.18858	4.17816	4.08969
	ITLN1	intelectin 1	0.00869191	-0.0578638	0				4.57136	4.56094	4.47247
	ITLN2	intelectin 2	0.00869191	-0.0578638	0	-1.37213	-1.31833	-1.32487	2.98714	2.97672	2.88825
	HSPA6	heat shock protein family A (Hsp70) member 6	0.00869191	-0.0578638	0	-2.60512	-2.55132	-2.55786	1.27176	1.26134	1.17287
	FCGR2B	Fc gamma receptor IIb	0.00869191	-0.0578638	0	-4.09712	-4.04332	-4.04986	0.906858	0.896438	0.807965
	RGS4	regulator of G protein signaling 4	-3.38473	-3.45129	-3.39342	-0.047263	0.00654092	0	8.20164	8.19122	8.10275
	RGS5	regulator of G protein signaling 5	-1.98352	-2.05008	-1.99221	-0.047263	0.00654092	0	3.59989	3.58947	3.501
	LOC101928404		0.00390924	-0.0626465	-0.00478266	-0.0538039	0	-0.00654092	4.01237	4.00195	3.91347
	ILDR2	immunoglobulin like domain containing receptor 2	-2.00189	-2.06844	-2.01058	1.94264	1.99644	1.9899	0.01042	0	-0.0884725
	RCSD1	RCSD domain containing 1	0.00402564	-0.0625301	-0.00466626	-0.0538039	0	-0.00654092	6.50881	6.49839	6.40991
	ADCY10	adenylate cyclase 10	0.264932	0.198376	0.25624	-3.00449	-2.95069	-2.95723	0.01042	0	-0.0884725
	GPR161	G protein-coupled receptor 161	-0.0593866	-0.125942	-0.0680785	-0.047263	0.00654092	0	2.35256	2.34214	2.25367
	KIFAP3	kinesin associated protein 3	-0.105495	-0.172051	-0.114187	-0.047263	0.00654092	0	2.18545	2.17503	2.08656
	FMO2	flavin containing dimethylaniline monoxygenase 4	0.00869191	-0.0578638	0	-2.04922	-1.99541	-2.00195	2.19228	2.18186	2.09339
	FMO1	flavin containing dimethylaniline monoxygenase 1	0.00869191	-0.0578638	0	-4.3894	-4.33559	-4.34213	0.929451	0.919031	0.830558
	C1orf105	chromosome 1 open reading frame 105	0.00869191	-0.0578638	0	-0.176266	-0.122462	-0.129003	5.23191	5.22149	5.13302
	SUCO	SUN domain containing ossification factor	0.00869191	-0.0578638	0	-0.216522	-0.162719	-0.169259	2.26057	2.25015	2.16168
	TNR	tenascin R				5.33863	5.39244	5.3859	0.01042	0	-0.0884725
	RFWD2	COP1 E3 ubiquitin ligase	0.255763	0.189207	0.247071	-4.11708	-4.06328	-4.06982	0.01042	0	-0.0884725
	PAPPA2	pappalysin 2	0.00869191	-0.0578638	0	1.07394	1.12774	1.1212	-5.08113	-5.09155	-5.18002
	SEC16B	SEC16 homolog B, endoplasmic reticulum export factor	0.117819	0.0512629	0.109127	-2.6969	-2.6431	-2.64964	0.01042	0	-0.0884725
	OVAAL	ovarian adenocarcinoma amplified long non-coding RNA	-3.1029	-3.16946	-3.1116	-0.047263	0.00654092	0	1.50346	1.49304	1.40457
	GLUL	glutamate-ammonia ligase	0.579073	0.512517	0.570381	-2.0486	-1.9948	-2.00134	0.01042	0	-0.0884725
	LAMC2	laminin subunit gamma 2	-1.55588	-1.62243	-1.56457	-0.047263	0.00654092	0	6.02131	6.01089	5.92242
	NCF2	neutrophil cytosolic factor 2	-3.60358	-3.67014	-3.61227	-0.047263	0.00654092	0	1.1777	1.16728	1.07881
	COLGALT2	collagen beta(1-O)galactosyltransferase 2	-0.106702	-0.173257	-0.115394	-0.047263	0.00654092	0	2.88899	2.87857	2.79009
	C1orf21	chromosome 1 open reading frame 21	0.00869191	-0.0578638	0	0.539729	0.593533	0.586992	-4.1615	-4.17192	-4.26039
	PRG4	phospholipid phosphatase related 2	1.15116	1.0846	1.14246	-0.047263	0.00654092	0	-2.66238	-2.6728	-2.76127
	PTGS2	prostaglandin-endoperoxide synthase 2	-1.08257	-1.14912	-1.09126	-0.047263	0.00654092	0	2.71701	2.70659	2.61812
	BRINP3	BMP/retinoic acid inducible neural specific 3	0.00869191	-0.0578638	0	-0.702901	-0.649097	-0.655638	3.60219	3.59177	3.5033
	LINC01351	BRINP3 divergent transcript	0.00869191	-0.0578638	0	-3.50912	-3.45531	-3.46186	0.955299	0.944879	0.856406
	LINC01031	long intergenic non-protein coding RNA 1031	-3.57322	-3.63978	-3.58192	-0.047263	0.00654092	0	1.82411	1.81369	1.72522
	CRB1	crumbs cell polarity complex component 1	0.00869191	-0.0578638	0	2.06504	2.11884	2.1123	-1.56534	-1.57576	-1.66423
	LHX9	LIM homeobox 9				0.445056	0.49886	0.492319	0.01042	0	-0.0884725
	LOC101929224		0.00869191	-0.0578638	0	0.500576	0.55438	0.547839	-2.30338	-2.3138	-2.40227
	IGFN1	immunoglobulin like and fibronectin type III domain containing 1	-0.00602519	-0.0725809	-0.0147171	6.25952	6.31333	6.30679	0.01042	0	-0.0884725
	PHLDA3	pleckstrin homology like domain family A member 3	0.00869191	-0.0578638	0	3.24269	3.29649	3.28995	-0.938729	-0.949149	-1.03762
	NAV1	neuron navigator 1	0.00869191	-0.0578638	0	5.60758	5.66138	5.65484	-1.1522	-1.16262	-1.25109
	LMOD1	leiomodin 1	-5.44654	-5.5131	-5.45523	-0.047263	0.00654092	0	0.344037	0.333617	0.245145
	GPR37L1	G protein-coupled receptor 37 like 1	-1.46225	-1.52881	-1.47094	-0.047263	0.00654092	0	2.03858	2.02816	1.93969
	PPFIA4	PTPRF interacting protein alpha 4	-3.41787	-3.48443	-3.42656	0.387763	0.441566	0.435026	0.01042	0	-0.0884725
	ADORA1	adenosine A1 receptor	-1.58405	-1.65061	-1.59275	7.42816	7.48196	7.47542	0.01042	0	-0.0884725
	CHI3L1	chitinase 3 like 1	-3.45224	-3.5188	-3.46093	1.82768	1.88148	1.87494	0.01042	0	-0.0884725
	FMOD	fibromodulin	-0.338792	-0.405348	-0.347484	-0.047263	0.00654092	0	3.6788	3.66838	3.57991
	LRRN2	leucine rich repeat neuronal 2	0.00869191	-0.0578638	0	-2.75075	-2.69695	-2.70349	0.903905	0.893485	0.805013
	NFASC	neurofascin	-0.724443	-0.790999	-0.733135	-0.047263	0.00654092	0	5.30173	5.29131	5.20283
	DSTYK	dual serine/threonine and tyrosine protein kinase	-2.04361	-2.11017	-2.05231	0	0.0538039	0.047263	0.0843589	0.0739389	-0.0145336
	TMCC2	transmembrane and coiled-coil domain family 2	-3.01329	-3.07984	-3.02198	1.73853	1.79233	1.78579	0.01042	0	-0.0884725
	SLC26A9	solute carrier family 26 member 9				1.18003	1.23383	1.22729	0.01042	0	-0.0884725
	RAB7B	RAB7B, member RAS oncogene family	-0.585262	-0.651818	-0.593954	3.09124	3.14505	3.13851	0.01042	0	-0.0884725
	IL24	interleukin 24				7.06811	7.12191	7.11537	0.01042	0	-0.0884725
	FCMR	Fc mu receptor				3.16321	3.21701	3.21047	0.01042	0	-0.0884725
	CR2	complement C3d receptor 2	0.00869191	-0.0578638	0	3.99473	4.04853	4.04199	-0.98225	-0.99267	-1.08114
	LAMB3	laminin subunit beta 3	0.00869191	-0.0578638	0	4.45826	4.51206	4.50552	-2.3954	-2.40582	-2.49429
	G0S2	G0/G1 switch 2	0.00869191	-0.0578638	0	0.0477138	0.101518	0.0949768	-6.25867	-6.26909	-6.35756
	SERTAD4-AS1	SERTAD4 antisense RNA 1				4.05407	4.10787	4.10133	0.01042	0	-0.0884725
	SERTAD4	SERTA domain containing 4				4.74513	4.79893	4.79239	0.01042	0	-0.0884725
	HHAT	hedgehog acyltransferase	0.00869191	-0.0578638	0	1.8631	1.9169	1.91036	-2.25542	-2.26584	-2.35431
	KCNH1	potassium voltage-gated channel subfamily H member 1	0.00869191	-0.0578638	0	2.74338	2.79718	2.79064	-2.68015	-2.69057	-2.77904
	BATF3	basic leucine zipper ATF-like transcription factor 3	-3.21086	-3.27742	-3.21955	0.353536	0.40734	0.400799	0.01042	0	-0.0884725
	USH2A	usherin	0.0788463	0.0122906	0.0701544	-2.8698	-2.816	-2.82254	0.01042	0	-0.0884725
	ESRRG	estrogen related receptor gamma	0.00869191	-0.0578638	0				5.87573	5.86531	5.77684
	TGFB2-AS1	TGFB2 antisense RNA 1 (head to head)	-3.79583	-3.86238	-3.80452	-0.047263	0.00654092	0	0.121116	0.110696	0.0222231
	TGFB2	transforming growth factor beta 2	-3.86436	-3.93092	-3.87306	0.159927	0.213731	0.20719	0.01042	0	-0.0884725
	MARK1	microtubule affinity regulating kinase 1	0.00869191	-0.0578638	0	0.0171492	0.0709531	0.0644122	-3.05368	-3.0641	-3.15257
	C1orf140	long intergenic non-protein coding RNA 2817				2.78782	2.84162	2.83508	0.01042	0	-0.0884725
	CAPN2	calpain 2	-4.74833	-4.81488	-4.75702	0.309985	0.363789	0.357248	0.01042	0	-0.0884725
	LEFTY1	left-right determination factor 1	1.48096	1.4144	1.47227	-0.047263	0.00654092	0	-2.43911	-2.44953	-2.53801
	LEFTY2	left-right determination factor 2	-3.90002	-3.96658	-3.90871	1.382	1.4358	1.42926	0.01042	0	-0.0884725
	TRIM17	tripartite motif containing 17	1.56316	1.4966	1.55447	-2.22973	-2.17592	-2.18247	0.01042	0	-0.0884725
	RHOU	ras homolog family member U	0.00869191	-0.0578638	0	-2.63053	-2.57673	-2.58327	0.249582	0.239162	0.15069
	DUSP5P1	dual specificity phosphatase 5 pseudogene 1	0.00869191	-0.0578638	0	-0.207994	-0.15419	-0.160731	2.25856	2.24814	2.15966
	ABCB10	ATP binding cassette subfamily B member 10	0.00869191	-0.0578638	0	-2.22414	-2.17034	-2.17688	0.137606	0.127186	0.038714
	CAPN9	calpain 9	-0.573153	-0.639709	-0.581845	-0.047263	0.00654092	0	2.02259	2.01217	1.9237
	CHRM3	cholinergic receptor muscarinic 3	1.10935	1.0428	1.10066	-0.047263	0.00654092	0	-3.0449	-3.05532	-3.1438
	AKT3	AKT serine/threonine kinase 3	-2.04898	-2.11553	-2.05767	1.15245	1.20625	1.19971	0.01042	0	-0.0884725
	KIF26B	kinesin family member 26B	-1.84484	-1.9114	-1.85354	-0.047263	0.00654092	0	2.14022	2.1298	2.04133
	LINC01341	long intergenic non-protein coding RNA 1341	2.38976	2.3232	2.38107	-0.047263	0.00654092	0	-0.427351	-0.437771	-0.526243
	PRR26	DIP2C antisense RNA 1	-0.139339	-0.205895	-0.148031	-0.047263	0.00654092	0	3.25706	3.24664	3.15817
	PFKP	phosphofructokinase, platelet	-4.08761	-4.15417	-4.0963	0.151215	0.205019	0.198478	0.01042	0	-0.0884725
	LINC00704	mitotically associated long non coding RNA	-2.81459	-2.88114	-2.82328	0.581636	0.63544	0.628899	0.01042	0	-0.0884725
	UCN3	urocortin 3	-0.866571	-0.933127	-0.875263	-0.047263	0.00654092	0	3.23209	3.22167	3.1332
	IL15RA	interleukin 15 receptor subunit alpha	0.00869191	-0.0578638	0	3.11289	3.1667	3.16016	-0.0587414	-0.0691614	-0.157634
	LOC399715		-0.403309	-0.469865	-0.412001	-0.047263	0.00654092	0	2.30624	2.29582	2.20735
	SFTA1P	surfactant associated 1, lncRNA				5.8504	5.90421	5.89767	0.01042	0	-0.0884725
	CAMK1D	calcium/calmodulin dependent protein kinase ID	-3.90366	-3.97022	-3.91236	5.05618	5.10999	5.10345	0.01042	0	-0.0884725
	BEND7	BEN domain containing 7	0.356611	0.290056	0.347919	-0.047263	0.00654092	0	-2.25666	-2.26708	-2.35555
	OLAH	oleoyl-ACP hydrolase	-0.485182	-0.551738	-0.493874	2.22643	2.28023	2.27369	0.01042	0	-0.0884725
	VIM-AS1	VIM antisense RNA 1	-2.2157	-2.28226	-2.22439	0.706067	0.759871	0.75333	0.01042	0	-0.0884725
	HACD1	3-hydroxyacyl-CoA dehydratase 1	-1.94908	-2.01564	-1.95777	0	0.0538039	0.047263	0.0280644	0.0176444	-0.0708281
	NEBL	nebulette	-4.97577	-5.04232	-4.98446	-0.047263	0.00654092	0	2.0817	2.07128	1.9828
	LOC100130992	uncharacterized LOC100130992	0	-0.0665557	-0.00869191	3.55808	3.61188	3.60534	0.0103803	-3.96858e-05	-0.0885121
	ARMC3	armadillo repeat containing 3	0.00869191	-0.0578638	0	2.22324	2.27704	2.2705	-1.98141	-1.99183	-2.0803
	C10orf67	chromosome 10 open reading frame 67	-5.54218	-5.60874	-5.55087	-0.047263	0.00654092	0	0.750528	0.740108	0.651635
	APBB1IP	amyloid beta precursor protein binding family B member 1 interacting protein				-0.047263	0.00654092	0	6.69424	6.68382	6.59535
	SVIL	supervillin	-2.26285	-2.3294	-2.27154	0.0506949	0.104499	0.0979579	0.01042	0	-0.0884725
	ZNF438	zinc finger protein 438	0.00869191	-0.0578638	0	0.311598	0.365402	0.358861	-3.41548	-3.4259	-3.51438
	TMEM72	transmembrane protein 72	-1.58473	-1.65129	-1.59342	2.2636	2.3174	2.31086	0.01042	0	-0.0884725
	ANXA8L1	annexin A8 like 1	-5.82134	-5.8879	-5.83004	-0.047263	0.00654092	0	3.39904	3.38862	3.30014
	LINC00842	long intergenic non-protein coding RNA 842	-3.14561	-3.21216	-3.1543	-0.047263	0.00654092	0	1.3286	1.31818	1.22971
	NPY4R	neuropeptide Y receptor Y4				-0.047263	0.00654092	0	4.61015	4.59973	4.51126
	FAM35BP	shieldin complex subunit 2 pseudogene 1	0.532633	0.466077	0.523941	-2.10144	-2.04763	-2.05417	0.01042	0	-0.0884725
	ANXA8	annexin A8	-4.34615	-4.41271	-4.35484	-0.047263	0.00654092	0	3.5148	3.50438	3.4159
	FAM35DP	shieldin complex subunit 2 pseudogene 3	0.678716	0.61216	0.670024	-2.62136	-2.56755	-2.57409	0.01042	0	-0.0884725
	ARHGAP22	Rho GTPase activating protein 22	0.422369	0.355813	0.413677	-0.047263	0.00654092	0	-2.65384	-2.66426	-2.75274
	A1CF	APOBEC1 complementation factor	1.05249	0.985934	1.0438	-2.12668	-2.07288	-2.07942	0.01042	0	-0.0884725
	CCHE1	cervical carcinoma expressed PCNA regulatory lncRNA	0.00869191	-0.0578638	0	-3.21034	-3.15654	-3.16308	0.285419	0.274999	0.186527
	PHYHIPL	phytanoyl-CoA 2-hydroxylase interacting protein like	0.136398	0.0698419	0.127706	-2.52457	-2.47076	-2.4773	0.01042	0	-0.0884725
	SLC16A9	solute carrier family 16 member 9	1.91447	1.84791	1.90577	-0.047263	0.00654092	0	-2.23625	-2.24667	-2.33514
	C10orf107	ciliary associated calcium binding coiled-coil 1	-3.05515	-3.1217	-3.06384	-0.047263	0.00654092	0	0.127435	0.117015	0.0285423
	ZNF365	zinc finger protein 365	-0.997956	-1.06451	-1.00665	5.6708	5.7246	5.71806	0.01042	0	-0.0884725
	LRRTM3	leucine rich repeat transmembrane neuronal 3	-2.79675	-2.8633	-2.80544	-0.047263	0.00654092	0	1.11874	1.10832	1.01985
	DNAJC12	DnaJ heat shock protein family (Hsp40) member C12	0.00869191	-0.0578638	0	2.85835	2.91216	2.90562	-0.978649	-0.989069	-1.07754
	MYPN	myopalladin	0.00869191	-0.0578638	0	3.0078	3.0616	3.05506	-0.565963	-0.576383	-0.664855
	LOC101928994	uncharacterized LOC101928994	-3.58249	-3.64905	-3.59119	0.358119	0.411922	0.405382	0.01042	0	-0.0884725
	HK1	potassium voltage-gated channel subfamily A member 4	-5.27852	-5.34508	-5.28721	1.68842	1.74223	1.73568	0.01042	0	-0.0884725
	TSPAN15	tetraspanin 15	-2.06196	-2.12852	-2.07066	-0.047263	0.00654092	0	0.873989	0.863569	0.775097
	COL13A1	collagen type XIII alpha 1 chain				6.08766	6.14146	6.13492	0.01042	0	-0.0884725
	CDH23	cadherin related 23	0.00869191	-0.0578638	0	0.148049	0.201853	0.195312	-2.01868	-2.0291	-2.11757
	MYOZ1	myozenin 1				-0.047263	0.00654092	0	2.66274	2.65232	2.56385
	SYNPO2L	synaptopodin 2 like	-4.01489	-4.08144	-4.02358	-0.047263	0.00654092	0	4.61545	4.60503	4.51656
	PLAU	plasminogen activator, urokinase	-1.19126	-1.25781	-1.19995	2.31598	2.36979	2.36325	0.01042	0	-0.0884725
	LINC00595	long intergenic non-protein coding RNA 595	0.00869191	-0.0578638	0	-0.501005	-0.447201	-0.453742	2.82663	2.81621	2.72774
	MAT1A	methionine adenosyltransferase 1A	4.66145	4.5949	4.65276	-0.047263	0.00654092	0	-0.107847	-0.118267	-0.206739
	LDB3	LIM domain binding 3	-4.2357	-4.30225	-4.24439	-0.047263	0.00654092	0	0.137382	0.126962	0.0384892
	SLC16A12	solute carrier family 16 member 12	-1.49743	-1.56398	-1.50612	-0.047263	0.00654092	0	2.99184	2.98142	2.89294
	LINC00865	long intergenic non-protein coding RNA 865	0.00869191	-0.0578638	0	-1.31253	-1.25872	-1.26527	2.90137	2.89095	2.80248
	HTR7	5-hydroxytryptamine receptor 7	-1.58247	-1.64902	-1.59116	2.50362	2.55742	2.55088	0.01042	0	-0.0884725
	ANKRD1	ankyrin repeat domain 1	-2.07841	-2.14497	-2.08711	-0.047263	0.00654092	0	1.46445	1.45403	1.36556
	HECTD2-AS1	HECTD2 antisense RNA 1	-1.98872	-2.05528	-1.99741	-0.047263	0.00654092	0	0.140285	0.129865	0.041393
	CYP26A1	cytochrome P450 family 26 subfamily A member 1	0.492741	0.426186	0.48405	-4.03248	-3.97868	-3.98522	0.01042	0	-0.0884725
	MYOF	myoferlin	-3.97016	-4.03671	-3.97885	-0.047263	0.00654092	0	0.202382	0.191962	0.10349
	PLCE1-AS1	PLCE1 antisense RNA 1	-3.71973	-3.78629	-3.72842	-0.047263	0.00654092	0	1.77306	1.76264	1.67417
	FRAT1	FRAT regulator of WNT signaling pathway 1	0.315851	0.249296	0.30716	-2.26294	-2.20914	-2.21568	0.01042	0	-0.0884725
	ANKRD2	ankyrin repeat domain 2				4.5036	4.55741	4.55086	0.01042	0	-0.0884725
	HOGA1	4-hydroxy-2-oxoglutarate aldolase 1	4.68751	4.62095	4.67882	-0.047263	0.00654092	0	-0.41299	-0.42341	-0.511883
	CPN1	cytochrome P450 family 11 subfamily B member 1	1.06853	1.00197	1.05983	-2.8525	-2.7987	-2.80524	0.01042	0	-0.0884725
	LBX1	ladybird homeobox 1				-0.047263	0.00654092	0	2.22304	2.21262	2.12415
	LBX1-AS1	LBX1 antisense RNA 1	-1.57401	-1.64056	-1.5827	-0.047263	0.00654092	0	3.41497	3.40455	3.31608
	ELOVL3	ELOVL fatty acid elongase 3	-0.874061	-0.940617	-0.882753	2.18477	2.23857	2.23203	0.01042	0	-0.0884725
	CYP17A1	cytochrome P450 family 17 subfamily A member 1	-1.05598	-1.12254	-1.06468	-0.047263	0.00654092	0	6.7348	6.72438	6.6359
	SH3PXD2A	SH3 and PX domains 2A	0.375295	0.30874	0.366603	-2.61055	-2.55675	-2.56329	0.01042	0	-0.0884725
	COL17A1	collagen type XVII alpha 1 chain	-2.57077	-2.63733	-2.57946	-0.047263	0.00654092	0	3.89629	3.88587	3.7974
	CFAP58	cilia and flagella associated protein 58	-3.38166	-3.44821	-3.39035	-0.047263	0.00654092	0	0.716701	0.706281	0.617809
	RBM20	RNA binding motif protein 20	0.00869191	-0.0578638	0	5.9589	6.01271	6.00617	-0.563282	-0.573702	-0.662174
	NRAP	nucleolar protein 6	0.742192	0.675636	0.7335	-2.17144	-2.11764	-2.12418	0.01042	0	-0.0884725
	PLEKHS1	pleckstrin homology domain containing S1	2.04071	1.97415	2.03201	-0.238222	-0.184418	-0.190959	0.01042	0	-0.0884725
	AFAP1L2	actin filament associated protein 1 like 2	-6.52494	-6.59149	-6.53363	0.0129087	0.0667127	0.0601717	0.01042	0	-0.0884725
	HSPA12A	heat shock protein family A (Hsp70) member 12A	-0.905761	-0.972317	-0.914453	3.66813	3.72193	3.71539	0.01042	0	-0.0884725
	CASC2	cancer susceptibility 2	0.00869191	-0.0578638	0	1.47967	1.53348	1.52694	-1.93114	-1.94156	-2.03004
	RGS10	regulator of G protein signaling 10	0.00869191	-0.0578638	0	1.80577	1.85957	1.85303	-2.48594	-2.49636	-2.58483
	PPAPDC1A	phospholipid phosphatase 4				5.70945	5.76325	5.75671	0.01042	0	-0.0884725
	LINC01561	long intergenic non-protein coding RNA 1561				4.74606	4.79986	4.79332	0.01042	0	-0.0884725
	HTRA1	HtrA serine peptidase 1	-0.783145	-0.849701	-0.791837	6.4361	6.48991	6.48336	0.01042	0	-0.0884725
	PSTK	phosphoseryl-tRNA kinase	0.106896	0.0403402	0.098204	-0.047263	0.00654092	0	-1.93572	-1.94614	-2.03461
	CTBP2	C-terminal binding protein 2	-0.350397	-0.416952	-0.359089	2.46249	2.5163	2.50976	0.01042	0	-0.0884725
	LOC283038	uncharacterized LOC283038	0.00869191	-0.0578638	0	1.94975	2.00355	1.99701	-1.98065	-1.99107	-2.07954
	FANK1	fibronectin type III and ankyrin repeat domains 1	-4.06851	-4.13506	-4.0772	2.70013	2.75393	2.74739	0.01042	0	-0.0884725
	PTPRE	protein tyrosine phosphatase receptor type E	-2.81646	-2.88302	-2.82516	-0.047263	0.00654092	0	0.324266	0.313846	0.225374
	DPYSL4	dihydropyrimidinase like 4	0.00869191	-0.0578638	0	0.0681138	0.121918	0.115377	-5.05626	-5.06668	-5.15515
	STK32C	serine/threonine kinase 32C	1.29135	1.22479	1.28266	-0.047263	0.00654092	0	-2.26994	-2.28036	-2.36884
	C10orf91	long intergenic non-protein coding RNA 2870	0.00869191	-0.0578638	0	2.7931	2.8469	2.84036	-1.56518	-1.5756	-1.66408
	PRAP1	proline rich acidic protein 1	5.91532	5.84877	5.90663	-0.047263	0.00654092	0	-0.561125	-0.571545	-0.660018
	IFITM2	interferon induced transmembrane protein 2	-0.151576	-0.218132	-0.160268	3.23684	3.29064	3.2841	0.01042	0	-0.0884725
	B4GALNT4	beta-1,4-N-acetyl-galactosaminyltransferase 4	0.171617	0.105061	0.162925	-0.047263	0.00654092	0	-5.0634	-5.07382	-5.16229
	SIGIRR	single Ig and TIR domain containing	1.25399	1.18743	1.2453	-0.047263	0.00654092	0	-2.1782	-2.18862	-2.27709
	ANO9	anoctamin 9	0.00869191	-0.0578638	0	-0.274674	-0.22087	-0.227411	2.05661	2.04619	1.95771
	SCT	filamin B	-2.00217	-2.06873	-2.01087	1.93841	1.99221	1.98567	0.01042	0	-0.0884725
	BRSK2	BR serine/threonine kinase 2	1.1355	1.06894	1.12681	-0.047263	0.00654092	0	-3.10106	-3.11148	-3.19995
	IFITM10	interferon induced transmembrane protein 10	-2.42306	-2.48962	-2.43175	-0.047263	0.00654092	0	1.05784	1.04742	0.958943
	IGF2-AS	IGF2 antisense RNA	1.7337	1.66714	1.72501	-0.047263	0.00654092	0	-2.21907	-2.22949	-2.31796
	KCNQ1	potassium voltage-gated channel subfamily Q member 1	-1.00033	-1.06689	-1.00902	3.63814	3.69194	3.6854	0.01042	0	-0.0884725
	CDKN1C	cyclin dependent kinase inhibitor 1C	0.845008	0.778452	0.836316	-0.047263	0.00654092	0	-2.36705	-2.37747	-2.46594
	LOC100506082		-1.57313	-1.63968	-1.58182	-0.047263	0.00654092	0	2.34555	2.33513	2.24666
	OLFML1	olfactomedin like 1	0.00869191	-0.0578638	0				4.47632	4.4659	4.37743
	LOC283299	uncharacterized LOC283299				-0.047263	0.00654092	0	5.06189	5.05147	4.963
	TUB	TUB bipartite transcription factor	0.00869191	-0.0578638	0	1.44363	1.49744	1.4909	-4.64213	-4.65255	-4.74102
	LOC440028		-3.7906	-3.85716	-3.79929	0.135225	0.189029	0.182488	0.01042	0	-0.0884725
	AMPD3	adenosine monophosphate deaminase 3	-3.7148	-3.78136	-3.72349	-0.047263	0.00654092	0	0.202046	0.191626	0.103153
	MTRNR2L8	MT-RNR2 like 8 (pseudogene)	-3.45153	-3.51809	-3.46023	-0.047263	0.00654092	0	0.139155	0.128735	0.0402624
	MRVI1	inositol 1,4,5-triphosphate receptor associated 1	-5.44654	-5.5131	-5.45524	-0.047263	0.00654092	0	1.98214	1.97172	1.88325
	DKK3	dickkopf WNT signaling pathway inhibitor 3	-2.69252	-2.75907	-2.70121	-0.047263	0.00654092	0	0.299651	0.289231	0.200759
	MICAL2	microtubule associated monooxygenase, calponin and LIM domain containing 2	-1.95072	-2.01728	-1.95941	-0.047263	0.00654092	0	1.10701	1.09659	1.00811
	MICALCL	microtubule associated monooxygenase, calponin and LIM domain containing 2	-2.37475	-2.44131	-2.38344	-0.047263	0.00654092	0	1.01794	1.00752	0.919049
	SPON1	spondin 1	-0.409967	-0.476523	-0.418659	-0.047263	0.00654092	0	2.37482	2.3644	2.27593
	KCNC1	potassium voltage-gated channel subfamily C member 1	2.38977	2.32321	2.38108	-0.047263	0.00654092	0	-1.01881	-1.02923	-1.1177
	CSRP3	cysteine and glycine rich protein 3	-4.16227	-4.22882	-4.17096	2.7201	2.7739	2.76736	0.01042	0	-0.0884725
	LUZP2	leucine zipper protein 2	-3.51331	-3.57987	-3.522	-0.047263	0.00654092	0	1.3039	1.29348	1.205
	SLC5A12	solute carrier family 5 member 12	0	-0.0665557	-0.00869191	-0.0480833	0.00572068	-0.00082024	2.18116	2.17074	2.08227
	BBOX1	gamma-butyrobetaine hydroxylase 1	-0.673887	-0.740442	-0.682579	-0.047263	0.00654092	0	3.08653	3.07611	2.98764
	LGR4	leucine rich repeat containing G protein-coupled receptor 4	0.00869191	-0.0578638	0	-2.24189	-2.18808	-2.19463	0.406065	0.395645	0.307173
	LOC105376671		0.547342	0.480787	0.538651	-2.75812	-2.70432	-2.71086	0.01042	0	-0.0884725
	BDNF	BDNF antisense RNA	-2.18409	-2.25064	-2.19278	0.459506	0.51331	0.506769	0.01042	0	-0.0884725
	KIAA1549L	KIAA1549 like	-0.584674	-0.65123	-0.593366	2.05901	2.11281	2.10627	0.01042	0	-0.0884725
	CD44	CD44 molecule (IN blood group)	-1.50931	-1.57587	-1.518	2.1813	2.23511	2.22857	0.01042	0	-0.0884725
	PAMR1	peptidase domain containing associated with muscle regeneration 1				7.87242	7.92622	7.91968	0.01042	0	-0.0884725
	PRR5L	proline rich 5 like	0.00869191	-0.0578638	0	6.25088	6.30468	6.29814	-1.71609	-1.72651	-1.81498
	CD82	CD82 molecule	0.00869191	-0.0578638	0	3.75421	3.80801	3.80147	-2.71149	-2.72191	-2.81038
	TP53I11	tumor protein p53 inducible protein 11	0.00869191	-0.0578638	0	0.775978	0.829782	0.823241	-1.93138	-1.9418	-2.03027
	GYLTL1B	LARGE xylosyl- and glucuronyltransferase 2	1.11268	1.04612	1.10399	-0.047263	0.00654092	0	-2.06401	-2.07443	-2.16291
	MDK	midkine	2.36224	2.29568	2.35354	-0.047263	0.00654092	0	-0.657676	-0.668096	-0.756568
	F2	transcription termination factor 2	2.7155	2.64895	2.70681	-1.72078	-1.66697	-1.67351	0.01042	0	-0.0884725
	MYBPC3	myosin binding protein C3	-2.96185	-3.0284	-2.97054	-0.047263	0.00654092	0	6.73276	6.72234	6.63387
	SLC43A1	solute carrier family 43 member 1	0.79	0.723445	0.781309	-2.26456	-2.21075	-2.21729	0.01042	0	-0.0884725
	SERPING1	serpin family G member 1	3.17203	3.10547	3.16334	-0.440038	-0.386234	-0.392775	0.01042	0	-0.0884725
	SLC15A3	solute carrier family 15 member 3	-0.98769	-1.05425	-0.996382	-0.047263	0.00654092	0	4.12149	4.11107	4.0226
	RPLP0P2	ribosomal protein lateral stalk subunit P0 pseudogene 2	-2.87195	-2.9385	-2.88064	1.26619	1.32	1.31345	0.01042	0	-0.0884725
	MYRF	myelin regulatory factor	0.00869191	-0.0578638	0	-1.04167	-0.987867	-0.994408	2.40995	2.39953	2.31105
	DKFZP434K028	MYRF antisense RNA 1	0.00869191	-0.0578638	0	-1.85843	-1.80463	-1.81117	2.98939	2.97897	2.8905
	AHNAK	AHNAK nucleoprotein	-0.451677	-0.518232	-0.460369	-0.047263	0.00654092	0	2.18398	2.17356	2.08509
	MIR6748	microRNA 6748	-1.98807	-2.05463	-1.99676	-0.047263	0.00654092	0	0.830844	0.820424	0.731951
	CHRM1	cholinergic receptor muscarinic 1	0.00869191	-0.0578638	0				5.61505	5.60463	5.51615
	SLC22A10	solute carrier family 22 member 10	0.00869191	-0.0578638	0				1.07436	1.06394	0.975468
	RARRES3	phospholipase A and acyltransferase 4	-0.572301	-0.638857	-0.580993	-0.047263	0.00654092	0	2.65819	2.64777	2.55929
	CDC42BPG	CDC42 binding protein kinase gamma	0.00869191	-0.0578638	0	-0.311016	-0.257213	-0.263753	3.30124	3.29082	3.20235
	PPP2R5B	protein phosphatase 2 regulatory subunit B'beta	-0.159548	-0.226104	-0.16824	-0.047263	0.00654092	0	2.01948	2.00906	1.92058
	SNX32	sorting nexin 32	0.00869191	-0.0578638	0	0.677384	0.731188	0.724647	-2.43523	-2.44565	-2.53413
	FOSL1	FOS like 1, AP-1 transcription factor subunit	-0.0285628	-0.0951185	-0.0372547	2.83807	2.89187	2.88533	0.01042	0	-0.0884725
	CATSPER1	cation channel sperm associated 1				3.71432	3.76812	3.76158	0.01042	0	-0.0884725
	CD248	CD248 molecule	0.00869191	-0.0578638	0	2.23223	2.28604	2.2795	-1.20321	-1.21363	-1.3021
	RIN1	Ras and Rab interactor 1	0.00869191	-0.0578638	0	2.20485	2.25865	2.25211	-0.0392657	-0.0496857	-0.138158
	NPAS4	neuronal PAS domain protein 4	-1.5727	-1.63926	-1.58139	-0.047263	0.00654092	0	5.88475	5.87433	5.78586
	SYT12	synaptotagmin 11	-1.03869	-1.10524	-1.04738	2.12036	2.17416	2.16762	0.01042	0	-0.0884725
	CLCF1	cardiotrophin like cytokine factor 1	-0.294828	-0.361383	-0.303519	2.06547	2.11928	2.11274	0.01042	0	-0.0884725
	ACY3	aminoacylase 3	0.00869191	-0.0578638	0	-2.5248	-2.47099	-2.47753	0.134924	0.124504	0.0360316
	GAL	galanin like peptide	2.46452	2.39797	2.45583	-0.047263	0.00654092	0	-1.76615	-1.77657	-1.86504
	MTL5	testis expressed metallothionein like protein	0.447669	0.381114	0.438978	-0.047263	0.00654092	0	-4.44287	-4.45329	-4.54176
	LINC01488	long intergenic non-protein coding RNA 1488	3.43608	3.36952	3.42739	-1.79449	-1.74069	-1.74723	0.01042	0	-0.0884725
	FGF19	fibroblast growth factor 19	1.75272	1.68617	1.74403	-3.05049	-2.99669	-3.00323	0.01042	0	-0.0884725
	FOLR1	folate receptor alpha	0.00869191	-0.0578638	0	4.22431	4.27811	4.27157	-0.565223	-0.575643	-0.664116
	ARHGEF17	Rho guanine nucleotide exchange factor 17	-1.97205	-2.03861	-1.98074	0	0.0538039	0.047263	0.0689268	0.0585068	-0.0299656
	PLEKHB1	pleckstrin homology domain containing B1	2.11267	2.04611	2.10398	-0.047263	0.00654092	0	-2.04705	-2.05747	-2.14594
	P4HA3	prolyl 4-hydroxylase subunit alpha 3	-1.41276	-1.47931	-1.42145	3.85647	3.91027	3.90373	0.01042	0	-0.0884725
	WNT11	Wnt family member 11	0.00869191	-0.0578638	0	-2.95705	-2.90325	-2.90979	1.1024	1.09198	1.00351
	LRRC32	leucine rich repeat containing 32	-4.80542	-4.87198	-4.81411	3.5612	3.61501	3.60847	0.01042	0	-0.0884725
	FAM181B	family with sequence similarity 181 member B	0.00869191	-0.0578638	0	3.82555	3.87935	3.87281
	SYTL2	synaptotagmin like 2	-2.29268	-2.35923	-2.30137	-0.047263	0.00654092	0	0.143201	0.132781	0.0443082
	ME3	protocadherin gamma subfamily A, 5	-4.18995	-4.25651	-4.19865	0.761341	0.815145	0.808604	0.01042	0	-0.0884725
	PRSS23	serine protease 23	-3.2327	-3.29926	-3.2414	-0.047263	0.00654092	0	1.27706	1.26664	1.17817
	FAT3	FAT atypical cadherin 3	-1.9535	-2.02005	-1.96219	-0.047263	0.00654092	0	2.91877	2.90835	2.81987
	ENDOD1	endonuclease domain containing 1	-1.99158	-2.05814	-2.00027	-0.047263	0.00654092	0	0.617033	0.606613	0.518141
	LOC101929295					-0.047263	0.00654092	0	0.605863	0.595443	0.50697
	MAML2	CREB regulated transcription coactivator 1	-3.2483	-3.31485	-3.25699	1.2139	1.26771	1.26116	0.01042	0	-0.0884725
	CNTN5	contactin 5	-2.95248	-3.01904	-2.96117	-0.047263	0.00654092	0	0.262189	0.251769	0.163296
	ARHGAP42	Rho GTPase activating protein 42	0.00869191	-0.0578638	0	-0.540342	-0.486538	-0.493079	2.68497	2.67455	2.58608
	TMEM133	Rho GTPase activating protein 42	0.00869191	-0.0578638	0	-0.295737	-0.241933	-0.248474	2.00206	1.99164	1.90317
	PGR	progesterone receptor	-6.03171	-6.09826	-6.0404	-0.047263	0.00654092	0	3.85213	3.84171	3.75324
	LOC101054525					-0.047263	0.00654092	0	5.43259	5.42217	5.3337
	BIRC3	baculoviral IAP repeat containing 3	-3.89333	-3.95989	-3.90202	-0.047263	0.00654092	0	0.254221	0.243801	0.155328
	MMP7	matrix metallopeptidase 7	-1.62893	-1.69549	-1.63762	4.72263	4.77643	4.76989	0.01042	0	-0.0884725
	MMP10	matrix metallopeptidase 10				-0.047263	0.00654092	0	0.293722	0.283302	0.194829
	WTAPP1	WTAP pseudogene 1	-2.76774	-2.8343	-2.77644	0.379677	0.433481	0.42694	0.01042	0	-0.0884725
	MMP1	matrix metallopeptidase 1				2.35182	2.40563	2.39909	0.01042	0	-0.0884725
	MMP3	matrix metallopeptidase 3				1.50109	1.5549	1.54836	0.01042	0	-0.0884725
	DYNC2H1	dynein cytoplasmic 2 heavy chain 1	-0.757557	-0.824113	-0.766249	2.8226	2.8764	2.86986	0.01042	0	-0.0884725
	LOC643733		-3.69602	-3.76257	-3.70471	2.52972	2.58352	2.57698	0.01042	0	-0.0884725
	CASP5	caspase 5	-1.62655	-1.6931	-1.63524	-0.047263	0.00654092	0	2.1226	2.11218	2.02371
	CASP1	caspase 1	-3.96359	-4.03015	-3.97228	0.666468	0.720271	0.713731	0.01042	0	-0.0884725
	CARD16	caspase recruitment domain family member 16	-1.28764	-1.35419	-1.29633	-0.047263	0.00654092	0	2.93073	2.92031	2.83183
	GUCY1A2	guanylate cyclase 1 soluble subunit alpha 2	-4.76938	-4.83594	-4.77808	0.193919	0.247723	0.241182	0.01042	0	-0.0884725
	SLC35F2	solute carrier family 35 member F2	-2.89389	-2.96044	-2.90258	-0.047263	0.00654092	0	0.200996	0.190576	0.102103
	EXPH5	exophilin 5	-3.42604	-3.49259	-3.43473	-0.047263	0.00654092	0	1.39146	1.38104	1.29256
	LAYN	layilin	-0.261273	-0.327828	-0.269965	6.02276	6.07657	6.07003	0.01042	0	-0.0884725
	CRYAB	crystallin alpha B	-2.1384	-2.20496	-2.1471	4.1892	4.243	4.23646	0.01042	0	-0.0884725
	HSPB2	heat shock protein family B (small) member 2	-0.000561216	-0.0671169	-0.00925312	4.18826	4.24206	4.23552	0.01042	0	-0.0884725
	BCO2	beta-carotene oxygenase 2	-1.39284	-1.4594	-1.40153	-0.047263	0.00654092	0	2.68822	2.6778	2.58933
	NNMT	nicotinamide N-methyltransferase	-10.235	-10.3015	-10.2437	1.27314	1.32694	1.3204	0.01042	0	-0.0884725
	CADM1	cell adhesion molecule 1	-3.2201	-3.28665	-3.22879	0.242626	0.29643	0.289889	0.01042	0	-0.0884725
	TAGLN	transgelin	-4.82174	-4.88829	-4.83043	-0.047263	0.00654092	0	1.89538	1.88496	1.79649
	CD3E	CD3 epsilon subunit of T-cell receptor complex	-1.57323	-1.63979	-1.58192	-0.047263	0.00654092	0	2.24345	2.23303	2.14456
	CD3D	CD3 delta subunit of T-cell receptor complex	0.00869191	-0.0578638	0	2.75295	2.80676	2.80021	-0.65671	-0.66713	-0.755602
	TMEM25	transmembrane protein 25	-2.33057	-2.39713	-2.33926	-0.047263	0.00654092	0	0.267251	0.256831	0.168359
	TREH	trehalase	-2.79699	-2.86355	-2.80568	-0.047263	0.00654092	0	1.38968	1.37926	1.29078
	MCAM	melanoma cell adhesion molecule	-2.80868	-2.87523	-2.81737	0.00736476	0.0611687	0.0546278	0.01042	0	-0.0884725
	USP2	ubiquitin specific peptidase 2	-2.27872	-2.34528	-2.28741	0	0.0538039	0.047263	0.0749988	0.0645788	-0.0238936
	TRIM29	tripartite motif containing 29	-2.24494	-2.3115	-2.25363	3.80492	3.85872	3.85218	0.01042	0	-0.0884725
	OAF	out at first homolog	0.00869191	-0.0578638	0	0.561242	0.615045	0.608505	-1.98994	-2.00036	-2.08883
	GRIK4	glutamate ionotropic receptor kainate type subunit 4	0.00869191	-0.0578638	0	3.07605	3.12985	3.12331	-0.258203	-0.268623	-0.357096
	MIR100HG	mir-100-let-7a-2-mir-125b-1 cluster host gene	0.00869191	-0.0578638	0	2.73352	2.78732	2.78078
	SCN3B	sodium voltage-gated channel beta subunit 3	-0.573333	-0.639889	-0.582025	-0.047263	0.00654092	0	7.66755	7.65713	7.56866
	NRGN	neurogranin	-0.348185	-0.414741	-0.356877	2.05547	2.10927	2.10273	0.01042	0	-0.0884725
	VSIG2	V-set and immunoglobulin domain containing 2	-4.15526	-4.22181	-4.16395	-0.047263	0.00654092	0	0.0992239	0.0888039	0.000331453
	ESAM	endothelial cell adhesion molecule	-2.49866	-2.56522	-2.50735	1.7523	1.8061	1.79956	0.01042	0	-0.0884725
	LOC101929340		-1.97525	-2.0418	-1.98394	0.571697	0.625501	0.61896	0.01042	0	-0.0884725
	ROBO3	roundabout guidance receptor 3	0.266447	0.199892	0.257755	-0.047263	0.00654092	0	-2.78353	-2.79395	-2.88243
	SLC37A2	solute carrier family 37 member 2	0.00869191	-0.0578638	0	3.03558	3.08938	3.08284	-2.70553	-2.71595	-2.80443
	ETS1	ETS proto-oncogene 1, transcription factor	-9.44442	-9.51097	-9.45311	0.570658	0.624462	0.617921	0.01042	0	-0.0884725
	C11orf45	KCNJ5 antisense RNA 1	0.00869191	-0.0578638	0	2.34348	2.39729	2.39075
	TMEM45B	transmembrane protein 45B	0.00869191	-0.0578638	0	-1.10316	-1.04936	-1.0559	2.6244	2.61398	2.52551
	NINJ2	ninjurin 2	2.11991	2.05335	2.11122	-0.047263	0.00654092	0	-0.416124	-0.426544	-0.515017
	LINC00942	long intergenic non-protein coding RNA 942	0.00869191	-0.0578638	0	1.62767	1.68147	1.67493	-2.30241	-2.31283	-2.40131
	WNT5B	Wnt family member 5B	-0.369668	-0.436224	-0.37836	3.18517	3.23898	3.23244	0.01042	0	-0.0884725
	CACNA2D4	calcium voltage-gated channel auxiliary subunit alpha2delta 4	2.16233	2.09578	2.15364	-1.04871	-0.99491	-1.00145	0.01042	0	-0.0884725
	CACNA1C	calcium voltage-gated channel subunit alpha1 C	-1.0003	-1.06685	-1.00899	2.29903	2.35284	2.3463	0.01042	0	-0.0884725
	LOC101929549		-0.00147583	-0.0680315	-0.0101677	2.52722	2.58103	2.57449	0.01042	0	-0.0884725
	NTF3	neurotrophin 3	-2.15931	-2.22587	-2.168	-0.047263	0.00654092	0	0.85716	0.84674	0.758268
	PLEKHG6	pleckstrin homology and RhoGEF domain containing G6	0.825636	0.759081	0.816944	-2.83532	-2.78152	-2.78806	0.01042	0	-0.0884725
	LPAR5	lysophosphatidic acid receptor 5	-1.58351	-1.65007	-1.5922	3.7869	3.8407	3.83416	0.01042	0	-0.0884725
	P3H3	prolyl 3-hydroxylase 3	0.00869191	-0.0578638	0	1.46651	1.52032	1.51378	-3.60761	-3.61803	-3.70651
	RBP5	cellular retinoic acid binding protein 1	2.32522	2.25866	2.31652	-0.651409	-0.597605	-0.604146	0.01042	0	-0.0884725
	CD163L1	CD163 molecule like 1	-0.586256	-0.652812	-0.594948	2.74858	2.80238	2.79584	0.01042	0	-0.0884725
	SLC2A3	solute carrier family 2 member 3	-4.48517	-4.55173	-4.49387	-0.047263	0.00654092	0	3.88705	3.87663	3.78815
	C3AR1	complement C3a receptor 1	-5.9472	-6.01376	-5.9559	2.38355	2.43736	2.43081	0.01042	0	-0.0884725
	KLRC4	killer cell lectin like receptor C4	-0.147605	-0.214161	-0.156297	3.68113	3.73493	3.72839	0.01042	0	-0.0884725
	KLRC3	killer cell lectin like receptor C3	-0.134922	-0.201478	-0.143614	2.98587	3.03968	3.03314	0.01042	0	-0.0884725
	KLRC2	killer cell lectin like receptor C2	0.00869191	-0.0578638	0	3.51133	3.56513	3.55859	-0.193286	-0.203706	-0.292178
	BCL2L14	BCL2 like 14	1.38131	1.31475	1.37262	-2.28272	-2.22891	-2.23546	0.01042	0	-0.0884725
	GPRC5A	G protein-coupled receptor class C group 5 member A	-4.86802	-4.93458	-4.87671	-0.047263	0.00654092	0	0.394351	0.383931	0.295459
	MIR614	microRNA 614				0.356734	0.410538	0.403997	0.01042	0	-0.0884725
	EMP1	epithelial membrane protein 1	-4.0024	-4.06896	-4.01109	3.83587	3.88967	3.88313	0.01042	0	-0.0884725
	LINC01559	long intergenic non-protein coding RNA 1559				-0.047263	0.00654092	0	3.82688	3.81646	3.72799
	SMCO3	single-pass membrane protein with coiled-coil domains 3	-2.41139	-2.47795	-2.42008	1.37491	1.42871	1.42217	0.01042	0	-0.0884725
	ART4	ADP-ribosyltransferase 4 (inactive) (Dombrock blood group)	-0.985087	-1.05164	-0.993779	-0.047263	0.00654092	0	2.08078	2.07036	1.98188
	MGP	matrix Gla protein	-1.58671	-1.65326	-1.5954	2.16046	2.21426	2.20772	0.01042	0	-0.0884725
	ARHGDIB	Rho GDP dissociation inhibitor beta	-3.18306	-3.24962	-3.19176	-0.047263	0.00654092	0	0.612482	0.602062	0.513589
	SLC15A5	solute carrier family 15 member 5	0.00869191	-0.0578638	0	2.65182	2.70562	2.69908	-0.978649	-0.989069	-1.07754
	PDE3A	phosphodiesterase 3A	0.571907	0.505352	0.563216	-3.50059	-3.44678	-3.45332	0.01042	0	-0.0884725
	SPX	spexin hormone	-1.3377	-1.40425	-1.34639	-0.047263	0.00654092	0	4.28618	4.27576	4.18729
	GYS2	glycogen synthase 2	0.00869191	-0.0578638	0	-2.32065	-2.26684	-2.27339	0.257195	0.246775	0.158302
	KCNJ8	potassium inwardly rectifying channel subfamily J member 8	-0.977609	-1.04416	-0.986301	-0.047263	0.00654092	0	2.60348	2.59306	2.50459
	ABCC9	ATP binding cassette subfamily C member 9	-4.67378	-4.74034	-4.68247	-0.047263	0.00654092	0	3.24927	3.23885	3.15038
	ST8SIA1	ST8 alpha-N-acetyl-neuraminide alpha-2,8-sialyltransferase 1	-0.999861	-1.06642	-1.00855	5.58866	5.64247	5.63593	0.01042	0	-0.0884725
	LRMP	inositol 1,4,5-triphosphate receptor associated 2	0.00869191	-0.0578638	0	-2.64994	-2.59613	-2.60267	0.192125	0.181705	0.0932327
	SSPN	sarcospan	-2.54927	-2.61583	-2.55797	-0.047263	0.00654092	0	0.105279	0.0948594	0.00638689
	LINC00941	long intergenic non-protein coding RNA 941	-0.456453	-0.523009	-0.465145	2.22723	2.28103	2.27449	0.01042	0	-0.0884725
	TSPAN11	tetraspanin 11	0.00869191	-0.0578638	0	2.71456	2.76837	2.76182	-0.57931	-0.58973	-0.678203
	ABCD2	ATP binding cassette subfamily D member 2	-0.269776	-0.336332	-0.278468	-0.047263	0.00654092	0	2.58942	2.579	2.49053
	LRRK2	leucine rich repeat kinase 2	0.597992	0.531436	0.5893	-0.047263	0.00654092	0	-2.73715	-2.74757	-2.83604
	PCED1B	PC-esterase domain containing 1B	0.00869191	-0.0578638	0	-0.441751	-0.387947	-0.394488	2.32638	2.31596	2.22749
	VDR	cytochrome P450 family 27 subfamily B member 1	-0.950481	-1.01704	-0.959172	2.33529	2.3891	2.38255	0.01042	0	-0.0884725
	COL2A1	collagen type II alpha 1 chain	0.360439	0.293883	0.351747	-3.72167	-3.66787	-3.67441	0.01042	0	-0.0884725
	CACNB3	calcium voltage-gated channel auxiliary subunit beta 3	-1.99685	-2.0634	-2.00554	0.173293	0.227097	0.220556	0.01042	0	-0.0884725
	C1QL4	complement C1q like 4	0.00869191	-0.0578638	0	-0.151997	-0.0981934	-0.104734	2.19134	2.18092	2.09244
	FMNL3	formin like 3	-0.784177	-0.850732	-0.792869	2.38227	2.43608	2.42954	0.01042	0	-0.0884725
	FAIM2	Fas apoptotic inhibitory molecule 2				-0.047263	0.00654092	0	0.188845	0.178425	0.0899521
	GALNT6	polypeptide N-acetylgalactosaminyltransferase 6	-2.98717	-3.05373	-2.99587	-0.047263	0.00654092	0	1.61515	1.60473	1.51626
	SLC4A8	solute carrier family 4 member 8	-4.14072	-4.20727	-4.14941	-0.047263	0.00654092	0	0.734177	0.723756	0.635284
	FIGNL2	fidgetin like 2	4.09659	4.03003	4.0879	-0.047263	0.00654092	0	-1.90933	-1.91975	-2.00823
	KRT80	keratin 80	-7.91648	-7.98304	-7.92517	4.26172	4.31552	4.30898	0.01042	0	-0.0884725
	KRT7	keratin 7	-5.07922	-5.14578	-5.08792	5.9338	5.9876	5.98106	0.01042	0	-0.0884725
	KRT81	keratin 81				8.57202	8.62582	8.61928	0.01042	0	-0.0884725
	KRT86	keratin 86				3.66908	3.72288	3.71634	0.01042	0	-0.0884725
	TNS2	tensin 2	-0.049975	-0.116531	-0.0586669	3.09094	3.14474	3.1382	0.01042	0	-0.0884725
	NFE2	nuclear factor, erythroid 2	-1.22129	-1.28784	-1.22998	2.40207	2.45587	2.44933	0.01042	0	-0.0884725
	PPP1R1A	protein phosphatase 1 regulatory inhibitor subunit 1A	2.20623	2.13967	2.19754	-0.047263	0.00654092	0	-2.2243	-2.23472	-2.32319
	TAC3	tachykinin precursor 3	0.00869191	-0.0578638	0	-4.69248	-4.63868	-4.64522	0.871123	0.860703	0.77223
	GLI1	GLI family zinc finger 1	1.00838	0.941824	0.999688	-0.047263	0.00654092	0	-1.92971	-1.94013	-2.0286
	AGAP2	ArfGAP with GTPase domain, ankyrin repeat and PH domain 2	2.46856	2.40201	2.45987	-0.0616254	-0.0078215	-0.0143624	0.01042	0	-0.0884725
	AVPR1A	arginine vasopressin receptor 1A	0.00869191	-0.0578638	0	-1.1058	-1.052	-1.05854	4.76515	4.75473	4.66626
	SRGAP1	SLIT-ROBO Rho GTPase activating protein 1	-2.11819	-2.18474	-2.12688	0.178362	0.232166	0.225625	0.01042	0	-0.0884725
	LOC100507065		-2.31029	-2.37685	-2.31898	-0.047263	0.00654092	0	1.50743	1.49701	1.40853
	LOC101927901		-0.883636	-0.950191	-0.892328	-0.047263	0.00654092	0	3.77375	3.76333	3.67486
	LINC01479	long intergenic non-protein coding RNA 1479	-0.404048	-0.470604	-0.41274	-0.047263	0.00654092	0	2.34699	2.33657	2.2481
	PTPRB	protein tyrosine phosphatase receptor type B	-2.14958	-2.21614	-2.15827	0.308049	0.361853	0.355312	0.01042	0	-0.0884725
	PTPRR	protein tyrosine phosphatase receptor type R	-4.30942	-4.37598	-4.31811	0.516384	0.570188	0.563647	0.01042	0	-0.0884725
	CAPS2	calcium dependent secretion activator 2	0.00869191	-0.0578638	0	0.458716	0.51252	0.505979	-2.80709	-2.81751	-2.90598
	GLIPR1	GLI pathogenesis related 1	-2.22365	-2.29021	-2.23235	-0.047263	0.00654092	0	0.693416	0.682996	0.594523
	NAV3	neuron navigator 3	-1.16039	-1.22695	-1.16909	3.86401	3.91781	3.91127	0.01042	0	-0.0884725
	OTOGL	otogelin like	-0.36355	-0.430106	-0.372242	-0.047263	0.00654092	0	2.84818	2.83776	2.74928
	LIN7A	lin-7 homolog A, crumbs cell polarity complex component	0.317474	0.250918	0.308782	-3.81393	-3.76012	-3.76666	0.01042	0	-0.0884725
	LRRIQ1	leucine rich repeats and IQ motif containing 1	0.00869191	-0.0578638	0	1.66778	1.72158	1.71504	-3.41488	-3.4253	-3.51377
	NTS	neurotensin	2.07882	2.01226	2.07013	-0.047263	0.00654092	0	-0.928615	-0.939035	-1.02751
	LUM	lumican	-6.55162	-6.61818	-6.56031	-0.047263	0.00654092	0	2.33887	2.32845	2.23998
	SOCS2	suppressor of cytokine signaling 2	-2.01209	-2.07864	-2.02078	0.376759	0.430563	0.424022	0.01042	0	-0.0884725
	LOC101928731		-0.988467	-1.05502	-0.997158	-0.047263	0.00654092	0	3.10717	3.09675	3.00828
	PGAM1P5	phosphoglycerate mutase 1 pseudogene 5	-0.572303	-0.638858	-0.580995	-0.047263	0.00654092	0	3.68613	3.67571	3.58724
	NTN4	myeloid leukemia factor 2	-1.34444	-1.411	-1.35314	-0.047263	0.00654092	0	2.85923	2.84881	2.76034
	ELK3	potassium voltage-gated channel subfamily H member 8	-0.253665	-0.320221	-0.262357	2.41342	2.46722	2.46068	0.01042	0	-0.0884725
	CFAP54	cilia and flagella associated protein 54	-2.7328	-2.79935	-2.74149	0.325358	0.379162	0.372621	0.01042	0	-0.0884725
	GOLGA2P5	GOLGA2 pseudogene 5	0.553344	0.486788	0.544652	-2.14553	-2.09172	-2.09826	0.01042	0	-0.0884725
	NR1H4	nuclear receptor subfamily 1 group H member 4	2.90606	2.8395	2.89736	-0.047263	0.00654092	0	-1.28017	-1.29059	-1.37907
	SYCP3	synaptonemal complex protein 3	0.949215	0.882659	0.940523	-2.27955	-2.22574	-2.23228	0.01042	0	-0.0884725
	C12orf42	chromosome 12 open reading frame 42	0.0665557	0	0.0578638	-0.0246231	0.0291808	0.0226399	-2.31417	-2.32459	-2.41306
	GLT8D2	glycosyltransferase 8 domain containing 2	-0.862129	-0.928685	-0.870821	3.5832	3.637	3.63046	0.01042	0	-0.0884725
	CHST11	carbohydrate sulfotransferase 11	0.00869191	-0.0578638	0	2.60228	2.65609	2.64955	-0.854396	-0.864816	-0.953289
	BTBD11	ankyrin repeat and BTB domain containing 3	0.00869191	-0.0578638	0	4.93632	4.99012	4.98358	-0.562371	-0.572791	-0.661263
	SVOP	SV2 related protein	0.00869191	-0.0578638	0	-4.05033	-3.99652	-4.00306	0.784553	0.774133	0.68566
	CUX2	cut like homeobox 2	0.00869191	-0.0578638	0	-0.700585	-0.646781	-0.653322	2.34864	2.33822	2.24975
	OAS1	2'-5'-oligoadenylate synthetase 1	0.00869191	-0.0578638	0	-2.83297	-2.77916	-2.7857	2.64757	2.63715	2.54868
	OAS3	2'-5'-oligoadenylate synthetase 3	0.00869191	-0.0578638	0	-1.61546	-1.56165	-1.56819	2.29591	2.28549	2.19702
	OAS2	2'-5'-oligoadenylate synthetase 2	0.00491867	-0.061637	-0.00377324	-0.0538039	0	-0.00654092	4.65076	4.64034	4.55187
	IQCD	IQ motif containing D	-2.52371	-2.59027	-2.53241	-0.047263	0.00654092	0	0.221942	0.211522	0.12305
	KSR2	connector enhancer of kinase suppressor of Ras 2	-4.01252	-4.07908	-4.02121	-0.047263	0.00654092	0	0.922789	0.912369	0.823897
	CCDC64	BICD family like cargo adaptor 1	0.00869191	-0.0578638	0	-2.3872	-2.3334	-2.33994	0.198234	0.187814	0.0993411
	MSI1	musashi RNA binding protein 1	3.30536	3.2388	3.29666	-1.27448	-1.22068	-1.22722	0.01042	0	-0.0884725
	HPD	4-hydroxyphenylpyruvate dioxygenase	3.10433	3.03777	3.09564	-0.047263	0.00654092	0	-1.26002	-1.27044	-1.35892
	WDR66	cilia and flagella associated protein 251	-2.1974	-2.26396	-2.2061	-0.047263	0.00654092	0	1.27306	1.26264	1.17416
	ADGRD1	adhesion G protein-coupled receptor D1	0.658077	0.591521	0.649385	-4.73042	-4.67661	-4.68315	0.01042	0	-0.0884725
	TPTE2	transmembrane phosphoinositide 3-phosphatase and tensin homolog 2	0.126356	0.0598	0.117664	-0.047263	0.00654092	0	-4.52534	-4.53576	-4.62423
	GJA3	gap junction protein alpha 3	-2.23131	-2.29786	-2.24	0.0304858	0.0842898	0.0777488	0.01042	0	-0.0884725
	FGF9	fibroblast growth factor 9	-2.42044	-2.48699	-2.42913	0.492675	0.546479	0.539938	0.01042	0	-0.0884725
	LINC00327	long intergenic non-protein coding RNA 327	-4.16507	-4.23162	-4.17376	2.46234	2.51614	2.5096	0.01042	0	-0.0884725
	PDX1-AS1	PDX1 associated lncRNA, upregulator of transcription	0.00869191	-0.0578638	0				2.05324	2.04282	1.95435
	PDX1	pyruvate dehydrogenase complex component X	0.00869191	-0.0578638	0	-7.54852	-7.49472	-7.50126	0.145073	0.134653	0.046181
	URAD	ureidoimidazoline (2-oxo-4-hydroxy-4-carboxy-5-) decarboxylase	-0.987355	-1.05391	-0.996047	-0.047263	0.00654092	0	4.79957	4.78915	4.70068
	FLT1	fms related receptor tyrosine kinase 1	0.00869191	-0.0578638	0				10.6549	10.6445	10.556
	ALOX5AP	arachidonate 5-lipoxygenase activating protein	0.00869191	-0.0578638	0	5.04496	5.09876	5.09222	-0.51095	-0.52137	-0.609842
	MAB21L1	mab-21 like 1	0.057932	-0.00862367	0.0492401	0	0.0538039	0.047263
	SMAD9	SMAD family member 9	0.00869191	-0.0578638	0	-0.392003	-0.338199	-0.34474	2.25238	2.24196	2.15349
	LHFP	LHFPL tetraspan subfamily member 6	-5.45154	-5.51809	-5.46023	1.86444	1.91824	1.9117	0.01042	0	-0.0884725
	LINC00598	long intergenic non-protein coding RNA 598	-1.44635	-1.51291	-1.45505	-0.047263	0.00654092	0	2.31836	2.30794	2.21947
	EPSTI1	epithelial stromal interaction 1	-5.54926	-5.61582	-5.55795	-0.047263	0.00654092	0	2.81057	2.80015	2.71168
	SPERT	chibby family member 2	0.548459	0.481904	0.539768	-0.047263	0.00654092	0	-2.00714	-2.01756	-2.10603
	LPAR6	lysophosphatidic acid receptor 6	2.02086	1.9543	2.01217	-0.047263	0.00654092	0	-0.24826	-0.25868	-0.347152
	LINC00282	transmembrane protein 272	0.524885	0.458329	0.516193	-5.08618	-5.03237	-5.03891	0.01042	0	-0.0884725
	ATP7B	ATPase copper transporting beta	0.00869191	-0.0578638	0	-2.67593	-2.62212	-2.62866	0.210522	0.200102	0.111629
	THSD1	thrombospondin type 1 domain containing 1	-0.638107	-0.704663	-0.646799	2.65605	2.70986	2.70332	0.01042	0	-0.0884725
	PCDH17	protocadherin 17	0.00869191	-0.0578638	0	-2.88308	-2.82928	-2.83582	1.37862	1.3682	1.27973
	PCDH9	protocadherin 9	-0.466585	-0.533141	-0.475277	-0.047263	0.00654092	0	2.09139	2.08097	1.9925
	LMO7-AS1	LMO7 antisense RNA 1	-3.26947	-3.33603	-3.27816	1.01477	1.06858	1.06204	0.01042	0	-0.0884725
	EDNRB	endothelin receptor type B	0.00869191	-0.0578638	0				4.94262	4.9322	4.84373
	LINC01049	long intergenic non-protein coding RNA 1049	0.00869191	-0.0578638	0	-2.77702	-2.72321	-2.72975	0.399273	0.388853	0.300381
	SLC15A1	solute carrier family 15 member 1	0.00869191	-0.0578638	0	-0.778018	-0.724214	-0.730755	3.05121	3.04079	2.95232
	GPR183	G protein-coupled receptor 183				-0.047263	0.00654092	0	2.15236	2.14194	2.05347
	ITGBL1	integrin subunit beta like 1				3.50486	3.55866	3.55212	0.01042	0	-0.0884725
	FAM155A	NALCN channel auxiliary factor 1	-2.28729	-2.35384	-2.29598	-0.0214659	0.0323381	0.0257971	0.0988925	0.0884725	0
	MYO16	myosin XVI				-0.047263	0.00654092	0	2.41664	2.40622	2.31775
	COL4A1	collagen type IV alpha 1 chain	-1.30979	-1.37635	-1.31848	-0.047263	0.00654092	0	6.15374	6.14332	6.05485
	RAB20	RAB20, member RAS oncogene family	-0.988467	-1.05502	-0.997158	-0.047263	0.00654092	0	7.24107	7.23065	7.14217
	PROZ	protein Z, vitamin K dependent plasma glycoprotein	2.15709	2.09054	2.1484	-0.684136	-0.630332	-0.636873	0.01042	0	-0.0884725
	LOC101928841		-2.58973	-2.65629	-2.59843	0.990076	1.04388	1.03734	0.01042	0	-0.0884725
	SLC7A7	solute carrier family 7 member 7	-1.4644	-1.53095	-1.47309	-0.047263	0.00654092	0	5.90171	5.89129	5.80282
	RBM23	RNA binding motif protein 23	5.45728	5.39072	5.44859	-1.17728	-1.12347	-1.13001	0.01042	0	-0.0884725
	SLC7A8	solute carrier family 7 member 8	-0.406403	-0.472958	-0.415095	-0.047263	0.00654092	0	6.68001	6.66959	6.58111
	SLC22A17	solute carrier family 22 member 17	0.00869191	-0.0578638	0	1.88543	1.93923	1.93269	-5.07002	-5.08044	-5.16891
	DHRS2	dehydrogenase/reductase 2	-2.6042	-2.67075	-2.61289	-0.047263	0.00654092	0	1.38409	1.37367	1.28519
	NFATC4	nuclear factor of activated T cells 4	0.00869191	-0.0578638	0	1.56875	1.62256	1.61602	-3.28568	-3.2961	-3.38457
	NYNRIN	NYN domain and retroviral integrase containing	0.496112	0.429556	0.48742	-0.047263	0.00654092	0	-3.26147	-3.27189	-3.36037
	FOXG1	forkhead box G1	0.374784	0.308228	0.366092	-0.047263	0.00654092	0	-2.48804	-2.49846	-2.58693
	EGLN3	egl-9 family hypoxia inducible factor 3	0.00869191	-0.0578638	0	-0.425698	-0.371894	-0.378435	3.38768	3.37726	3.28878
	ATL1	BCL11 transcription factor B	0.00869191	-0.0578638	0	2.45463	2.50843	2.50189	-0.0914343	-0.101854	-0.190327
	GNG2	G protein subunit gamma 2	0.00869191	-0.0578638	0	4.61437	4.66817	4.66163	-0.564333	-0.574753	-0.663226
	PTGER2	prostaglandin E receptor 2	0.00869191	-0.0578638	0	3.27356	3.32736	3.32082	-0.978486	-0.988906	-1.07738
	GCH1	GTP cyclohydrolase 1	0.00869191	-0.0578638	0	-2.05901	-2.00521	-2.01175	0.174594	0.164174	0.0757015
	LINC00520	long intergenic non-protein coding RNA 520	0.00869191	-0.0578638	0	5.16045	5.21426	5.20772
	DACT1	dishevelled binding antagonist of beta catenin 1	-4.82867	-4.89522	-4.83736	3.20377	3.25758	3.25104	0.01042	0	-0.0884725
	TMEM30B	transmembrane protein 30B	1.77184	1.70528	1.76314	-5.1931	-5.13929	-5.14583	0.01042	0	-0.0884725
	LOC101927780		-3.95648	-4.02304	-3.96517	-0.047263	0.00654092	0	1.66582	1.6554	1.56693
	FLJ22447		-3.80797	-3.87453	-3.81666	1.1328	1.18661	1.18007	0.01042	0	-0.0884725
	KCNH5	potassium voltage-gated channel subfamily H member 5	0.00390924	-0.0626465	-0.00478266	-0.0538039	0	-0.00654092	4.41013	4.39971	4.31123
	AKAP5	A-kinase anchoring protein 5	-1.06049	-1.12705	-1.06919	-0.047263	0.00654092	0	2.38621	2.37579	2.28732
	HSPA2	heat shock protein family A (Hsp70) member 2	-0.726177	-0.792733	-0.734869	-0.047263	0.00654092	0	2.59632	2.5859	2.49742
	PPP1R36	protein phosphatase 1 regulatory subunit 36	-0.913913	-0.980468	-0.922605	-0.047263	0.00654092	0	2.15827	2.14785	2.05938
	SPTB	spectrin beta, erythrocytic	-1.87862	-1.94517	-1.88731	-0.047263	0.00654092	0	2.65994	2.64952	2.56105
	PLEK2	pleckstrin 2	0.00869191	-0.0578638	0	-3.04797	-2.99416	-3.0007	1.16758	1.15716	1.06868
	TTC9	tetratricopeptide repeat domain 9	-2.84501	-2.91157	-2.8537	-0.047263	0.00654092	0	1.81826	1.80784	1.71937
	DPF3	double PHD fingers 3	0.00869191	-0.0578638	0	-1.09687	-1.04307	-1.04961	2.94155	2.93113	2.84266
	PAPLN	papilin, proteoglycan like sulfated glycoprotein	-0.319847	-0.386403	-0.328539	3.13034	3.18414	3.1776	0.01042	0	-0.0884725
	SYNDIG1L	synapse differentiation inducing 1 like	0.00524776	-0.0613079	-0.00344415	-0.0538039	0	-0.00654092	2.34415	2.33373	2.24526
	LTBP2	latent transforming growth factor beta binding protein 3	-1.51916	-1.58572	-1.52786	4.83214	4.88595	4.87941	0.01042	0	-0.0884725
	BATF	basic leucine zipper ATF-like transcription factor	0.00869191	-0.0578638	0	-1.31066	-1.25685	-1.26339	5.52162	5.5112	5.42273
	TGFB3	transforming growth factor beta 3	-2.77487	-2.84142	-2.78356	1.22629	1.2801	1.27356	0.01042	0	-0.0884725
	VASH1	vasohibin 1	0.00869191	-0.0578638	0	2.45208	2.50588	2.49934	-2.05767	-2.06809	-2.15657
	LOC283575		-2.00354	-2.0701	-2.01224	1.94004	1.99384	1.9873	0.01042	0	-0.0884725
	TMED8	transmembrane p24 trafficking protein family member 8	-0.0314153	-0.097971	-0.0401072	-0.047263	0.00654092	0	2.18657	2.17615	2.08768
	ISM2	isthmin 2	-3.74356	-3.81011	-3.75225	-0.047263	0.00654092	0	1.31424	1.30382	1.21535
	NRXN3	neurexin 3	0.00869191	-0.0578638	0	-0.177726	-0.123922	-0.130463	2.12775	2.11733	2.02886
	DIO2	iodothyronine deiodinase 2	-4.11137	-4.17793	-4.12006	0.739347	0.793151	0.78661	0.01042	0	-0.0884725
	GALC	galactosylceramidase	-0.155032	-0.221587	-0.163724	-0.047263	0.00654092	0	2.25115	2.24073	2.15226
	KCNK13	potassium two pore domain channel subfamily K member 13	-2.97117	-3.03772	-2.97986	-0.047263	0.00654092	0	0.863181	0.852761	0.764288
	RPS6KA5	ribosomal protein S6 kinase A5	-2.2217	-2.28825	-2.23039	1.0129	1.06671	1.06017	0.01042	0	-0.0884725
	ASB2	ankyrin repeat and SOCS box containing 2	-0.990214	-1.05677	-0.998905	-0.047263	0.00654092	0	5.04912	5.0387	4.95023
	SERPINA10	serpin family A member 10	0.00869191	-0.0578638	0	-2.78656	-2.73275	-2.73929	0.527845	0.517425	0.428953
	SERPINA11	serpin family A member 9	1.40301	1.33646	1.39432	-0.047263	0.00654092	0	-2.3925	-2.40292	-2.49139
	SERPINA4	serpin family A member 4	0.959081	0.892525	0.950389	-3.99591	-3.9421	-3.94864	0.01042	0	-0.0884725
	DICER1-AS1	DICER1 antisense RNA 1	0.00869191	-0.0578638	0	0.00946088	0.0632648	0.0567239	-3.32227	-3.33269	-3.42116
	LINC00341	spectrin repeat containing nuclear envelope family member 3	0.340183	0.273627	0.331491	-2.1714	-2.11759	-2.12413	0.01042	0	-0.0884725
	BDKRB2	bradykinin receptor B2	-5.17001	-5.23656	-5.1787	1.69624	1.75005	1.74351	0.01042	0	-0.0884725
	BDKRB1	bradykinin receptor B1	-2.32173	-2.38829	-2.33042	2.14491	2.19871	2.19217	0.01042	0	-0.0884725
	EVL	Enah/Vasp-like	0.552586	0.486031	0.543894	-0.047263	0.00654092	0	-2.61148	-2.6219	-2.71038
	DIO3OS	DIO3 opposite strand upstream RNA	0.00869191	-0.0578638	0	0.78678	0.840584	0.834043
	DIO3	iodothyronine deiodinase 3	0.00869191	-0.0578638	0	1.22044	1.27425	1.26771	-3.5648	-3.57522	-3.66369
	AMN	ATP binding cassette subfamily D member 1	0.466499	0.399943	0.457807	-2.19222	-2.13841	-2.14495	0.01042	0	-0.0884725
	AHNAK2	AHNAK nucleoprotein 2	-1.37382	-1.44038	-1.38252	7.10123	7.15504	7.1485	0.01042	0	-0.0884725
	LOC102723354		0.00869191	-0.0578638	0	1.95091	2.00471	1.99817	-0.716779	-0.727199	-0.815671
	CRIP2	cysteine rich protein 2	-2.60976	-2.67632	-2.61846	0.886442	0.940246	0.933705	0.01042	0	-0.0884725
	CRIP1	cannabinoid receptor interacting protein 1	0.00869191	-0.0578638	0	-0.775447	-0.721643	-0.728184	2.2794	2.26898	2.18051
	LOC283683	uncharacterized LOC283683	0.00869191	-0.0578638	0	-1.1351	-1.0813	-1.08784	2.98973	2.97931	2.89084
	APBA2	amyloid beta precursor protein binding family A member 2	0.00869191	-0.0578638	0	0.874557	0.928361	0.92182	-3.11354	-3.12396	-3.21243
	FAM189A1	endosomal transmembrane epsin interactor 2	0.00869191	-0.0578638	0	2.065	2.1188	2.11226	-1.5652	-1.57562	-1.66409
	GOLGA8N	golgin A8 family member N	0.00869191	-0.0578638	0	1.53603	1.58983	1.58329	-1.97884	-1.98926	-2.07773
	SCG5	secretogranin V	0.00869191	-0.0578638	0	1.97463	2.02843	2.02189	-1.58797	-1.59839	-1.68686
	FMN1	formin 1				3.18228	3.23608	3.22954	0.01042	0	-0.0884725
	ACTC1	actin alpha cardiac muscle 1	0.00869191	-0.0578638	0	-1.05119	-0.997382	-1.00392	6.15791	6.14749	6.05902
	RASGRP1	RAS guanyl releasing protein 1	-4.41051	-4.47706	-4.4192	-0.047263	0.00654092	0	1.80876	1.79834	1.70986
	C15orf54	long intergenic non-protein coding RNA 2915	0	-0.0665557	-0.00869191	2.58582	2.63962	2.63308	0.00964928	-0.000770727	-0.0892432
	GPR176	G protein-coupled receptor 176	-3.11873	-3.18529	-3.12743	0.332866	0.38667	0.380129	0.01042	0	-0.0884725
	C15orf52	coiled-coil domain containing 9B	-2.86316	-2.92972	-2.87186	2.10979	2.1636	2.15706	0.01042	0	-0.0884725
	DISP2	dispatched RND transporter family member 2	0.00869191	-0.0578638	0	-0.403411	-0.349607	-0.356148	2.43255	2.42213	2.33365
	SPTBN5	spectrin beta, non-erythrocytic 5	0.00869191	-0.0578638	0	-0.150323	-0.0965192	-0.10306	2.07417	2.06375	1.97527
	EHD4-AS1	EHD4 antisense RNA 1	-2.79699	-2.86355	-2.80568	-0.047263	0.00654092	0	1.12183	1.11141	1.02294
	CKMT1A	creatine kinase, mitochondrial 1A	0.00869191	-0.0578638	0	-3.9549	-3.90109	-3.90763	2.318	2.30758	2.21911
	FRMD5	FERM domain containing 5	-2.6967	-2.76326	-2.70539	6.28201	6.33581	6.32927	0.01042	0	-0.0884725
	DUOX2	dual oxidase 2	-1.77866	-1.84522	-1.78736	-0.047263	0.00654092	0	6.26263	6.25221	6.16374
	DUOXA2	dual oxidase maturation factor 2	-0.727148	-0.793704	-0.73584	-0.047263	0.00654092	0	5.57661	5.56619	5.47772
	DUOXA1	dual oxidase maturation factor 1	-2.07696	-2.14352	-2.08566	-0.047263	0.00654092	0	1.25432	1.2439	1.15543
	SLC28A2	solute carrier family 28 member 2	0.00869191	-0.0578638	0	-2.63321	-2.57941	-2.58595	0.758529	0.748109	0.659636
	C15orf48	chromosome 15 open reading frame 48	-1.67824	-1.7448	-1.68693	3.57658	3.63038	3.62384	0.01042	0	-0.0884725
	HMGN2P46	high mobility group nucleosomal binding domain 2 pseudogene 46	-2.5823	-2.64885	-2.59099	2.78646	2.84026	2.83372	0.01042	0	-0.0884725
	SEMA6D	semaphorin 6D	0.00869191	-0.0578638	0	-3.44064	-3.38684	-3.39338	4.11415	4.10373	4.01526
	FBN1	fibrillin 1	-2.72424	-2.7908	-2.73293	-0.047263	0.00654092	0	1.64732	1.6369	1.54843
	ATP8B4	ATPase phospholipid transporting 8B4 (putative)	0.00869191	-0.0578638	0	2.95004	3.00384	2.9973	-0.981324	-0.991744	-1.08022
	SLC27A2	solute carrier family 27 member 2	0.138279	0.0717234	0.129587	-0.047263	0.00654092	0	-2.50651	-2.51693	-2.60541
	LYSMD2	LysM domain containing 2	0.00869191	-0.0578638	0	0.422761	0.476565	0.470024	-3.37798	-3.3884	-3.47688
	LOC100129973		-2.21158	-2.27813	-2.22027	-0.047263	0.00654092	0	0.538169	0.527749	0.439277
	ONECUT1	one cut homeobox 1	3.46038	3.39383	3.45169	-1.43419	-1.38038	-1.38692	0.01042	0	-0.0884725
	UNC13C	unc-13 homolog C	0.00869191	-0.0578638	0	-0.900014	-0.84621	-0.852751	3.82868	3.81826	3.72978
	RAB27A	RAB27A, member RAS oncogene family	-1.95713	-2.02369	-1.96583	-0.047263	0.00654092	0	0.428147	0.417727	0.329254
	DYX1C1	dynein axonemal assembly factor 4	-1.9669	-2.03345	-1.97559	0.127397	0.181201	0.17466	0.01042	0	-0.0884725
	GCOM1	GCOM1, MYZAP-POLR2M combined locus	-0.249675	-0.316231	-0.258367	-0.047263	0.00654092	0	5.52028	5.50986	5.42139
	MYZAP	GCOM1, MYZAP-POLR2M combined locus	-1.79082	-1.85737	-1.79951	-0.047263	0.00654092	0	2.82556	2.81514	2.72667
	ALDH1A2	aldehyde dehydrogenase 1 family member A2	0.00869191	-0.0578638	0	1.00062	1.05443	1.04789	-2.07893	-2.08935	-2.17783
	LIPC	lipase C, hepatic type	0.268167	0.201611	0.259475	-2.09282	-2.03901	-2.04556	0.01042	0	-0.0884725
	GCNT3	glucosaminyl (N-acetyl) transferase 3, mucin type	-0.308073	-0.374629	-0.316765	-0.047263	0.00654092	0	2.43525	2.42483	2.33636
	DAPK2	death associated protein kinase 2	0.00869191	-0.0578638	0	-1.33922	-1.28542	-1.29196	2.19568	2.18526	2.09679
	SLC51B	SLC51 subunit beta	2.13127	2.06472	2.12258	-1.59307	-1.53927	-1.54581	0.01042	0	-0.0884725
	CILP	cartilage intermediate layer protein	-0.461283	-0.527838	-0.469975	3.71606	3.76987	3.76333	0.01042	0	-0.0884725
	CORO2B	coronin 2B	0.00869191	-0.0578638	0	6.05869	6.1125	6.10595
	PAQR5	progestin and adipoQ receptor family member 5	-2.52027	-2.58682	-2.52896	-0.047263	0.00654092	0	1.17772	1.1673	1.07883
	DRAIC	downregulated RNA in cancer, inhibitor of cell invasion and migration	0.00869191	-0.0578638	0	0.0309073	0.0847113	0.0781703	-2.64456	-2.65498	-2.74345
	HCN4	hyperpolarization activated cyclic nucleotide gated potassium channel 4	-1.02406	-1.09061	-1.03275	-0.047263	0.00654092	0	2.63063	2.62021	2.53174
	REC114	REC114 meiotic recombination protein	-2.65271	-2.71926	-2.6614	-0.047263	0.00654092	0	2.48187	2.47145	2.38298
	LOXL1-AS1	LOXL1 antisense RNA 1	-3.57349	-3.64004	-3.58218	-0.047263	0.00654092	0	0.225959	0.215539	0.127067
	LOXL1	lysyl oxidase like 1	-3.56734	-3.6339	-3.57604	2.78325	2.83705	2.83051	0.01042	0	-0.0884725
	STRA6	signaling receptor and transporter of retinol STRA6	-0.000242491	-0.0667982	-0.0089344	10.0581	10.1119	10.1053	0.01042	0	-0.0884725
	ADAMTS7	ADAM metallopeptidase with thrombospondin type 1 motif 7	0.00869191	-0.0578638	0	0.288625	0.342429	0.335888	-3.46623	-3.47665	-3.56513
	RASGRF1	Ras protein specific guanine nucleotide releasing factor 1	0.00869191	-0.0578638	0	2.21635	2.27016	2.26362	-0.270749	-0.281169	-0.369641
	TMC3-AS1	TMC3 antisense RNA 1	0.00869191	-0.0578638	0	1.53276	1.58656	1.58002	-2.78992	-2.80034	-2.88882
	TMC3	transmembrane channel like 3	-1.58443	-1.65098	-1.59312	2.88033	2.93414	2.92759	0.01042	0	-0.0884725
	LINC01583	long intergenic non-protein coding RNA 1583				5.17499	5.2288	5.22226	0.01042	0	-0.0884725
	CPEB1	cytoplasmic polyadenylation element binding protein 1	-3.58213	-3.64868	-3.59082	1.17149	1.22529	1.21875	0.01042	0	-0.0884725
	ACTG1P17	actin gamma 1 pseudogene 17	0.0551317	-0.011424	0.0464398	0	0.0538039	0.047263	-3.3904	-3.40082	-3.48929
	HOMER2	homer scaffold protein 2	0.00869191	-0.0578638	0	0.91205	0.965853	0.959313	-2.64499	-2.65541	-2.74388
	TM6SF1	transmembrane 6 superfamily member 1	0.00869191	-0.0578638	0	0.627944	0.681748	0.675207
	HDGFRP3	HDGF like 3	0.00869191	-0.0578638	0	0.0480838	0.101888	0.0953468	-4.89845	-4.90887	-4.99734
	DET1	DET1 partner of COP1 E3 ubiquitin ligase	0.620519	0.553963	0.611827	-0.047263	0.00654092	0	-2.14545	-2.15587	-2.24435
	HAPLN3	hyaluronan and proteoglycan link protein 3	-0.346664	-0.41322	-0.355356	2.64166	2.69546	2.68892	0.01042	0	-0.0884725
	MFGE8	milk fat globule EGF and factor V/VIII domain containing	-0.17733	-0.243886	-0.186022	2.247	2.3008	2.29426	0.01042	0	-0.0884725
	WDR93	WD repeat domain 93	-0.489081	-0.555637	-0.497773	2.03979	2.09359	2.08705	0.01042	0	-0.0884725
	LOC440311	NOP53 ribosome biogenesis factor pseudogene	0.00869191	-0.0578638	0				4.11311	4.10269	4.01422
	ARRDC4	arrestin domain containing 4	0.00869191	-0.0578638	0				4.8727	4.86228	4.77381
	IRAIN	IGF1R antisense imprinted non-protein coding RNA	-2.2222	-2.28876	-2.2309	0.887955	0.941759	0.935219	0.01042	0	-0.0884725
	RGS11	regulator of G protein signaling 11	-2.58639	-2.65295	-2.59508	1.3105	1.36431	1.35777	0.01042	0	-0.0884725
	CACNA1H	calcium voltage-gated channel subunit alpha1 H	-0.308539	-0.375095	-0.317231	3.49768	3.55149	3.54494	0.01042	0	-0.0884725
	NPW	neuropeptide W	3.04265	2.9761	3.03396	-0.455149	-0.401345	-0.407886	0.01042	0	-0.0884725
	ABCA3	ATP binding cassette subfamily A member 3	-2.43427	-2.50083	-2.44296	-0.047263	0.00654092	0	0.278461	0.268041	0.179568
	ZG16B	zymogen granule protein 16B	-7.74836	-7.81491	-7.75705	0.0237999	0.0776038	0.0710629	0.01042	0	-0.0884725
	CLDN6	claudin 6	0.240473	0.173917	0.231781	-2.28823	-2.23442	-2.24096	0.01042	0	-0.0884725
	MEFV	MEFV innate immunity regulator, pyrin	-1.32466	-1.39121	-1.33335	2.25843	2.31223	2.30569	0.01042	0	-0.0884725
	PPL	periplakin	-2.11919	-2.18574	-2.12788	0	0.0538039	0.047263	0.026964	0.0165439	-0.0719285
	GRIN2A	glutamate ionotropic receptor NMDA type subunit 2A	0.00869191	-0.0578638	0				8.52022	8.5098	8.42133
	SHISA9	shisa family member 9	-2.31029	-2.37685	-2.31898	-0.047263	0.00654092	0	6.65063	6.64021	6.55173
	MPV17L	MPV17 mitochondrial inner membrane protein like	2.66659	2.60003	2.6579	-0.047263	0.00654092	0	-1.12653	-1.13695	-1.22543
	C16orf45	bMERB domain containing 1	0.00869191	-0.0578638	0	2.0286	2.0824	2.07586	-0.171768	-0.182188	-0.270661
	SYT17	synaptotagmin 17	0.357129	0.290573	0.348437	-0.047263	0.00654092	0	-3.49886	-3.50928	-3.59775
	GPRC5B	G protein-coupled receptor class C group 5 member B	-1.76887	-1.83542	-1.77756	-0.047263	0.00654092	0	2.7431	2.73268	2.6442
	TMEM159	lipid droplet assembly factor 1	-2.1532	-2.21975	-2.16189	0.303129	0.356933	0.350392	0.01042	0	-0.0884725
	RRN3P1	RRN3 pseudogene 1	0.308712	0.242156	0.30002	-2.2075	-2.15369	-2.16023	0.01042	0	-0.0884725
	ERN2	endoplasmic reticulum to nucleus signaling 2	0.00869191	-0.0578638	0	2.40307	2.45687	2.45033	-3.2283	-3.23872	-3.32719
	IL21R	interleukin 21 receptor	0.00869191	-0.0578638	0	4.19728	4.25109	4.24455
	ITGAM	integrin subunit alpha M	0.00869191	-0.0578638	0	-2.22165	-2.16784	-2.17438	2.21309	2.20267	2.1142
	TGFB1I1	transforming growth factor beta 1 induced transcript 1	-2.67115	-2.73771	-2.67984	-0.047263	0.00654092	0	2.96571	2.95529	2.86682
	SLC5A2	solute carrier family 5 member 2	-0.572655	-0.63921	-0.581346	-0.047263	0.00654092	0	3.99429	3.98387	3.8954
	MYLK3	myosin light chain kinase 3	-1.16399	-1.23054	-1.17268	-0.047263	0.00654092	0	2.82877	2.81835	2.72988
	ZNF423	zinc finger protein 423	0.212155	0.145599	0.203463	-0.047263	0.00654092	0	-3.12552	-3.13594	-3.22441
	SALL1	spalt like transcription factor 1	1.34277	1.27621	1.33408	-2.76236	-2.70856	-2.7151	0.01042	0	-0.0884725
	CES1	carboxylesterase 1	0.00869191	-0.0578638	0	-4.56162	-4.50782	-4.51436	6.41999	6.40957	6.3211
	NLRC5	NLR family CARD domain containing 5	-2.33628	-2.40283	-2.34497	2.0609	2.11471	2.10817	0.01042	0	-0.0884725
	ADGRG5	adhesion G protein-coupled receptor G5	0.00869191	-0.0578638	0	-0.668236	-0.614432	-0.620973	2.35682	2.3464	2.25792
	ADGRG1	adhesion G protein-coupled receptor G1	-1.40107	-1.46763	-1.40976	4.55435	4.60815	4.60161	0.01042	0	-0.0884725
	LINC00920	long intergenic non-protein coding RNA 920	0.00869191	-0.0578638	0	2.57893	2.63274	2.62619	-0.274372	-0.284793	-0.373265
	BEAN1	brain expressed associated with NEDD4 1	0.00869191	-0.0578638	0	3.92275	3.97655	3.97001	-3.68008	-3.6905	-3.77897
	CDH16	cadherin 17	-3.23573	-3.30229	-3.24442	-0.047263	0.00654092	0	0.990572	0.980152	0.89168
	RRAD	RRAD, Ras related glycolysis inhibitor and calcium channel regulator	-3.97857	-4.04512	-3.98726	1.8673	1.9211	1.91456	0.01042	0	-0.0884725
	B3GNT9	UDP-GlcNAc:betaGal beta-1,3-N-acetylglucosaminyltransferase 9	-2.05027	-2.11683	-2.05896	0.234454	0.288258	0.281717	0.01042	0	-0.0884725
	SLC9A5	solute carrier family 9 member A5	0.00869191	-0.0578638	0	2.00121	2.05501	2.04847	-0.173639	-0.184059	-0.272531
	PLEKHG4	pleckstrin homology and RhoGEF domain containing G4	0.00869191	-0.0578638	0	4.49891	4.55271	4.54617	-2.41425	-2.42467	-2.51315
	KCTD19	potassium channel tetramerization domain containing 19	0.00869191	-0.0578638	0	0.952148	1.00595	0.999412	-4.22899	-4.23941	-4.32788
	LRRC36	leucine rich repeat containing 36	0.00869191	-0.0578638	0	2.69168	2.74549	2.73894	-0.564864	-0.575284	-0.663757
	TPPP3	tubulin polymerization promoting protein family member 3	0.00869191	-0.0578638	0	2.8363	2.89011	2.88357	-0.301638	-0.312058	-0.40053
	HSD11B2	hydroxysteroid 11-beta dehydrogenase 2	4.00585	3.9393	3.99716	-0.047263	0.00654092	0	-0.429181	-0.439601	-0.528073
	SMPD3	sphingomyelin phosphodiesterase 3	-0.265499	-0.332055	-0.274191	-0.047263	0.00654092	0	2.381	2.37058	2.28211
	NQO1	NAD(P)H quinone dehydrogenase 1	2.35677	2.29022	2.34808	-0.047263	0.00654092	0	-0.0432232	-0.0536432	-0.142116
	IL34	interleukin 34	-4.16131	-4.22787	-4.17001	0.966744	1.02055	1.01401	0.01042	0	-0.0884725
	CALB2	calbindin 2				4.40153	4.45534	4.44879	0.01042	0	-0.0884725
	MLKL	mixed lineage kinase domain like pseudokinase	-2.12273	-2.18928	-2.13142	0	0.0538039	0.047263	0.0620039	0.0515839	-0.0368886
	CHST6	carbohydrate sulfotransferase 6	0.00869191	-0.0578638	0	2.99364	3.04744	3.0409	-3.81735	-3.82777	-3.91624
	ADAMTS18	ADAM metallopeptidase with thrombospondin type 1 motif 18	-1	-1.06656	-1.0087	3.33298	3.38679	3.38025	0.01042	0	-0.0884725
	LINC01229	long intergenic non-protein coding RNA 1229	-0.573153	-0.639709	-0.581845	-0.047263	0.00654092	0	4.05959	4.04917	3.9607
	DYNLRB2	dynein light chain roadblock-type 2	0.00869191	-0.0578638	0	0.416828	0.470632	0.464091	-2.68111	-2.69153	-2.78
	PKD1L2	polycystin 1 like 2 (gene/pseudogene)	-1.08984	-1.15639	-1.09853	2.43617	2.48998	2.48344	0.01042	0	-0.0884725
	NECAB2	N-terminal EF-hand calcium binding protein 2	0.00869191	-0.0578638	0	-3.37513	-3.32133	-3.32787	1.90511	1.89469	1.80622
	ATP2C2	ATPase secretory pathway Ca2+ transporting 2	-0.587645	-0.654201	-0.596337	2.35251	2.40631	2.39977	0.01042	0	-0.0884725
	COTL1	coactosin like F-actin binding protein 1	-2.59018	-2.65673	-2.59887	-0.047263	0.00654092	0	0.559792	0.549372	0.460899
	ZNF469	zinc finger protein 469	-0.988823	-1.05538	-0.997515	-0.047263	0.00654092	0	3.07772	3.0673	2.97883
	ZFPM1	zinc finger protein, FOG family member 1	0.00869191	-0.0578638	0	-2.35281	-2.29901	-2.30555	0.33774	0.32732	0.238847
	SLC22A31	solute carrier family 22 member 31	3.17087	3.10431	3.16218	-0.047263	0.00654092	0	-0.51821	-0.52863	-0.617103
	CPNE7	copine 7	0.00869191	-0.0578638	0	1.99656	2.05036	2.04382	-3.09369	-3.10411	-3.19258
	DPEP1	dipeptidase 1	0.00869191	-0.0578638	0	-2.37241	-2.31861	-2.32515	2.61043	2.60001	2.51154
	NXN	nucleoredoxin	-2.20119	-2.26775	-2.20988	-0.047263	0.00654092	0	0.662075	0.651655	0.563183
	ABR	ABR activator of RhoGEF and GTPase	-2.56788	-2.63444	-2.57657	0.729204	0.783008	0.776467	0.01042	0	-0.0884725
	HIC1	HIC ZBTB transcriptional repressor 1	-2.72231	-2.78887	-2.731	-0.047263	0.00654092	0	0.343097	0.332677	0.244205
	LOC284009	uncharacterized LOC284009	-0.0950052	-0.161561	-0.103697	-0.047263	0.00654092	0	2.11896	2.10854	2.02006
	ASPA	aspartoacylase	0.00869191	-0.0578638	0				5.16404	5.15362	5.06514
	TAX1BP3	Tax1 binding protein 3	-2.11291	-2.17946	-2.1216	0.244388	0.298192	0.291651	0.01042	0	-0.0884725
	CAMKK1	calcium/calmodulin dependent protein kinase kinase 1	-0.813926	-0.880482	-0.822618	3.56547	3.61928	3.61273	0.01042	0	-0.0884725
	P2RX1	purinergic receptor P2X 1	-3.44868	-3.51523	-3.45737	-0.047263	0.00654092	0	4.53741	4.52699	4.43851
	SMTNL2	smoothelin like 2	-2.79299	-2.85955	-2.80168	-0.047263	0.00654092	0	3.44756	3.43714	3.34866
	LOC339166	uncharacterized LOC339166	0.00869191	-0.0578638	0	-6.15703	-6.10323	-6.10977	2.96658	2.95616	2.86769
	SLC13A5	solute carrier family 13 member 5	1.26837	1.20181	1.25968	-2.46758	-2.41378	-2.42032	0.01042	0	-0.0884725
	CLDN7	claudin 7	0.00869191	-0.0578638	0	-2.75037	-2.69656	-2.7031	4.67454	4.66412	4.57565
	CCDC42	coiled-coil domain containing 42	0.00869191	-0.0578638	0	-1.04878	-0.994972	-1.00151	4.14485	4.13443	4.04595
	NTN1	netrin 1	-0.183664	-0.25022	-0.192356	3.89608	3.94988	3.94334	0.01042	0	-0.0884725
	GLP2R	glucagon like peptide 2 receptor				-0.047263	0.00654092	0	4.01642	4.006	3.91753
	TMEM220	transmembrane protein 220	0.00869191	-0.0578638	0	-2.23433	-2.18053	-2.18707	0.514722	0.504302	0.41583
	TRIM16	tripartite motif containing 16	0.00869191	-0.0578638	0	2.35795	2.41176	2.40522	-0.108679	-0.119099	-0.207571
	ADORA2B	adenosine A2b receptor	0.00869191	-0.0578638	0	2.70147	2.75528	2.74874	-0.621112	-0.631532	-0.720004
	SNORD49B	small nucleolar RNA, C/D box 49B	-3.45573	-3.52228	-3.46442	0.573171	0.626975	0.620434	0.01042	0	-0.0884725
	NT5M	5',3'-nucleotidase, mitochondrial	0.866809	0.800253	0.858117	-0.047263	0.00654092	0	-3.11975	-3.13017	-3.21864
	RASD1	ras related dexamethasone induced 1	0.00869191	-0.0578638	0	-3.27149	-3.21769	-3.22423	0.683435	0.673015	0.584542
	TRIM16L	tripartite motif containing 16 like (pseudogene)	0.00869191	-0.0578638	0	2.77148	2.82529	2.81874	-1.67538	-1.6858	-1.77427
	ALDH3A1	aldehyde dehydrogenase 3 family member A1	1.32117	1.25461	1.31247	-2.52134	-2.46754	-2.47408	0.01042	0	-0.0884725
	LGALS9	galectin 9	0.154678	0.0881225	0.145986	-0.047263	0.00654092	0	-2.86748	-2.8779	-2.96637
	NOS2	nanos C2HC-type zinc finger 2	0.00869191	-0.0578638	0	-1.05192	-0.998112	-1.00465	2.47914	2.46872	2.38025
	ALDOC	aldolase, fructose-bisphosphate C	0.00869191	-0.0578638	0	-5.77482	-5.72102	-5.72756	0.594519	0.584099	0.495627
	PIPOX	pipecolic acid and sarcosine oxidase	3.76123	3.69467	3.75254	-0.653255	-0.599451	-0.605992	0.01042	0	-0.0884725
	MYO18A	myosin XVIIIA	0.00869191	-0.0578638	0	-2.54839	-2.49458	-2.50112	0.451777	0.441357	0.352885
	CPD	homer scaffold protein 2	0.00869191	-0.0578638	0	-2.11978	-2.06598	-2.07252	0.495461	0.485041	0.396568
	ADAP2	ArfGAP with dual PH domains 2	-0.31205	-0.378606	-0.320742	-0.047263	0.00654092	0	2.86756	2.85714	2.76867
	RAB11FIP4	RAB11 family interacting protein 4	0.78262	0.716065	0.773928	-2.55574	-2.50193	-2.50847	0.01042	0	-0.0884725
	CDK5R1	cyclin dependent kinase 5 regulatory subunit 1	0.455206	0.38865	0.446514	-2.17539	-2.12159	-2.12813	0.01042	0	-0.0884725
	MYO1D	myosin ID	0.00869191	-0.0578638	0	-8.28589	-8.23209	-8.23863	0.601145	0.590725	0.502253
	TMEM98	transmembrane protein 98	0.00869191	-0.0578638	0	-9.84141	-9.78761	-9.79415	0.9384	0.92798	0.839508
	SLFN5	schlafen family member 5	-1.5819	-1.64846	-1.59059	4.36426	4.41806	4.41152	0.01042	0	-0.0884725
	LHX1	LIM homeobox 1	-3.03155	-3.09811	-3.04024	1.28977	1.34358	1.33704	0.01042	0	-0.0884725
	HNF1B	HNF1 homeobox B	0.00869191	-0.0578638	0	-2.17063	-2.11683	-2.12337	0.370761	0.360341	0.271868
	IGFBP4	insulin like growth factor binding protein 4	0.00869191	-0.0578638	0	0.692101	0.745904	0.739364	-3.90991	-3.92033	-4.00881
	KRT23	keratin 23	2.77815	2.71159	2.76946	-0.192269	-0.138465	-0.145006	0.01042	0	-0.0884725
	KRT34	keratin 34				4.18751	4.24131	4.23477	0.01042	0	-0.0884725
	KRT19	keratin 19	0.00869191	-0.0578638	0	-6.53762	-6.48382	-6.49036	5.25818	5.24776	5.15928
	ZNF385C	zinc finger protein 385C	0.949584	0.883029	0.940892	-2.08483	-2.03103	-2.03757	0.01042	0	-0.0884725
	RAMP2-AS1	RAMP2 antisense RNA 1	1.20362	1.13706	1.19493	-2.44766	-2.39386	-2.4004	0.01042	0	-0.0884725
	PTGES3L-AARSD1	PTGES3L-AARSD1 readthrough	-1.31175	-1.37831	-1.32044	-0.047263	0.00654092	0	2.0215	2.01108	1.92261
	PTGES3L	prostaglandin E synthase 3 like	-0.898381	-0.964937	-0.907073	-0.047263	0.00654092	0	3.31858	3.30816	3.21968
	RND2	Rho family GTPase 2	3.09902	3.03246	3.09032	-1.49854	-1.44473	-1.45127	0.01042	0	-0.0884725
	ETV4	ETS variant transcription factor 4	2.39912	2.33257	2.39043	-1.94172	-1.88791	-1.89445	0.01042	0	-0.0884725
	NAGS	N-acetylglutamate synthase	4.34424	4.27769	4.33555	-0.047263	0.00654092	0	-0.776187	-0.786607	-0.875079
	PLCD3	phospholipase C delta 3	-2.23179	-2.29834	-2.24048	-0.047263	0.00654092	0	0.101108	0.0906878	0.00221533
	FMNL1	formin like 1	-0.43295	-0.499506	-0.441642	3.69657	3.75038	3.74384	0.01042	0	-0.0884725
	MGC57346		0.00869191	-0.0578638	0	0.598341	0.652145	0.645604	-3.03475	-3.04517	-3.13364
	CRHR1-IT1	long intergenic non-protein coding RNA 2210	0.00869191	-0.0578638	0	0.889467	0.943271	0.93673	-3.62575	-3.63617	-3.72464
	MYL4	myosin light chain 4	0.00869191	-0.0578638	0	-1.74473	-1.69092	-1.69746	2.50118	2.49076	2.40229
	ITGB3	integrin subunit beta 3	-2.10967	-2.17622	-2.11836	-0.047263	0.00654092	0	0.861141	0.850721	0.762249
	SP6	Sp6 transcription factor	-3.31488	-3.38144	-3.32357	0.0854255	0.139229	0.132688	0.01042	0	-0.0884725
	HOXB7	homeobox B7	0.00869191	-0.0578638	0				8.53116	8.52074	8.43227
	B4GALNT2	beta-1,4-N-acetyl-galactosaminyltransferase 2 (SID blood group)	0.00869191	-0.0578638	0	-0.295259	-0.241455	-0.247996	6.04758	6.03716	5.94869
	NGFR	nerve growth factor receptor	-2.32486	-2.39142	-2.33356	0.423286	0.47709	0.470549	0.01042	0	-0.0884725
	NXPH3	neurexophilin 3	-0.518699	-0.585255	-0.527391	-0.047263	0.00654092	0	3.72292	3.7125	3.62403
	LOC284080					5.21051	5.26432	5.25778	0.01042	0	-0.0884725
	ITGA3	integrin subunit alpha 3	-2.87106	-2.93762	-2.87976	3.45309	3.5069	3.50035	0.01042	0	-0.0884725
	SAMD14	sterile alpha motif domain containing 14	-0.79715	-0.863706	-0.805842	2.14126	2.19506	2.18852	0.01042	0	-0.0884725
	COL1A1	collagen type I alpha 1 chain	0.00869191	-0.0578638	0	4.07406	4.12786	4.12132	-0.454196	-0.464616	-0.553088
	TMEM92-AS1	TMEM92 antisense RNA 1				2.34703	2.40083	2.39429	0.01042	0	-0.0884725
	MYCBPAP	MYCBP associated protein	0.00467886	-0.0618768	-0.00401305	-0.0538039	0	-0.00654092	5.06484	5.05442	4.96594
	HLF	endothelial PAS domain protein 1	2.83545	2.7689	2.82676	-0.468877	-0.415073	-0.421614	0.01042	0	-0.0884725
	NOG	noggin				4.18782	4.24162	4.23508	0.01042	0	-0.0884725
	DGKE	diacylglycerol kinase epsilon	0.0814127	0.014857	0.0727208	-0.047263	0.00654092	0	-2.36985	-2.38027	-2.46875
	2004-09-01	#N/A	0.00869191	-0.0578638	0	2.66999	2.72379	2.71725	-0.887046	-0.897466	-0.985939
	TEX14	testis expressed 14, intercellular bridge forming factor	0.00869191	-0.0578638	0	0.312813	0.366617	0.360076	-2.04902	-2.05944	-2.14791
	WFDC21P	WAP four-disulfide core domain 21, pseudogene	-3.13893	-3.20549	-3.14762	4.42311	4.47692	4.47038	0.01042	0	-0.0884725
	TBX2-AS1	TBX2 antisense RNA 1	0.272788	0.206232	0.264096	-2.4178	-2.364	-2.37054	0.01042	0	-0.0884725
	TBX2	T-box transcription factor 2	0.152853	0.0862974	0.144161	-2.75635	-2.70255	-2.70909	0.01042	0	-0.0884725
	TBX4	T-box transcription factor 4	0.00869191	-0.0578638	0	-5.05788	-5.00408	-5.01062	1.80117	1.79075	1.70228
	MRC2	mannose receptor C-type 2	-3.68249	-3.74904	-3.69118	6.61616	6.66996	6.66342	0.01042	0	-0.0884725
	CYB561	cytochrome b561	0.295947	0.229391	0.287255	-0.047263	0.00654092	0	-3.22994	-3.24036	-3.32883
	PECAM1	platelet and endothelial cell adhesion molecule 1	0.00869191	-0.0578638	0	-2.70731	-2.65351	-2.66005	1.54021	1.52979	1.44132
	MILR1	mast cell immunoglobulin like receptor 1	-0.589013	-0.655569	-0.597705	2.81768	2.87148	2.86494	0.01042	0	-0.0884725
	LRRC37A3	leucine rich repeat containing 37 member A3	0.403047	0.336492	0.394355	-0.047263	0.00654092	0	-2.17015	-2.18057	-2.26904
	RGS9	regulator of G protein signaling 9 binding protein	-3.57804	-3.64459	-3.58673	1.73946	1.79326	1.78672	0.01042	0	-0.0884725
	APOH	apolipoprotein H	0.682246	0.61569	0.673554	-3.40884	-3.35503	-3.36157	0.01042	0	-0.0884725
	CACNG4	calcium voltage-gated channel auxiliary subunit gamma 4	-2.03812	-2.10468	-2.04681	0.358156	0.41196	0.405419	0.01042	0	-0.0884725
	SLC16A6	solute carrier family 16 member 6	0.00869191	-0.0578638	0	0.102988	0.156792	0.150251	-2.98254	-2.99296	-3.08144
	FAM20A	FAM20A golgi associated secretory pathway pseudokinase	0.550597	0.484042	0.541905	-2.25038	-2.19658	-2.20312	0.01042	0	-0.0884725
	ABCA8	ATP binding cassette subfamily A member 8	0.00869191	-0.0578638	0	-3.22295	-3.16915	-3.17569	3.65041	3.63999	3.55152
	ABCA6	ATP binding cassette subfamily A member 6	0.00869191	-0.0578638	0	-2.56553	-2.51173	-2.51827	0.420984	0.410564	0.322091
	KCNJ16	potassium inwardly rectifying channel subfamily J member 16	0.00869191	-0.0578638	0	-1.04955	-0.995742	-1.00228	3.93192	3.9215	3.83303
	LINC00511	long intergenic non-protein coding RNA 511	0.00869191	-0.0578638	0	-0.68969	-0.635886	-0.642427	2.0129	2.00248	1.91401
	SMIM6	small integral membrane protein 6	-0.0535268	-0.120082	-0.0622187	-0.047263	0.00654092	0	2.82887	2.81845	2.72998
	UNC13D	unc-13 homolog D	-4.13896	-4.20552	-4.14766	-0.047263	0.00654092	0	3.17148	3.16106	3.07259
	FOXJ1	forkhead box J1	1.00454	0.937984	0.995848	-0.047263	0.00654092	0	-2.00272	-2.01314	-2.10161
	SPHK1	sphingosine kinase 1	2.67327	2.60671	2.66458	-0.0565999	-0.002796	-0.00933691	0.01042	0	-0.0884725
	ST6GALNAC1	ST6 N-acetylgalactosaminide alpha-2,6-sialyltransferase 1	0.00869191	-0.0578638	0	-3.10822	-3.05441	-3.06095	3.79725	3.78683	3.69836
	LOC101928674		-2.27811	-2.34467	-2.28681	-0.047263	0.00654092	0	0.232787	0.222367	0.133894
	TIMP2	TIMP metallopeptidase inhibitor 2	-2.50877	-2.57533	-2.51746	1.46774	1.52154	1.515	0.01042	0	-0.0884725
	LGALS3BP	galectin 3 binding protein	-1.90605	-1.97261	-1.91474	2.78617	2.83998	2.83344	0.01042	0	-0.0884725
	C1QTNF1-AS1	C1QTNF1 antisense RNA 1	-1.36191	-1.42846	-1.3706	-0.047263	0.00654092	0	2.53458	2.52416	2.43568
	C1QTNF1	C1q and TNF related 1	-2.79848	-2.86503	-2.80717	0.505708	0.559512	0.552971	0.01042	0	-0.0884725
	ENPP7	ectonucleotide pyrophosphatase/phosphodiesterase 7	1.85115	1.78459	1.84246	-2.71242	-2.65862	-2.66516	0.01042	0	-0.0884725
	AATK	apoptosis associated tyrosine kinase	3.04682	2.98026	3.03813	-0.047263	0.00654092	0	-0.467616	-0.478037	-0.566509
	TMEM105	TMEM105 long non-coding RNA	0.00869191	-0.0578638	0	0.870858	0.924662	0.918121	-1.91536	-1.92578	-2.01425
	CD7	CD7 molecule	2.07156	2.005	2.06287	-4.77895	-4.72514	-4.73169	0.01042	0	-0.0884725
	UTS2R	urotensin 2 receptor	0.317665	0.251109	0.308973	-3.50446	-3.45065	-3.4572	0.01042	0	-0.0884725
	METRNL	meteorin like, glial cell differentiation regulator	-0.732828	-0.799384	-0.74152	2.16148	2.21528	2.20874	0.01042	0	-0.0884725
	COLEC12	collectin subfamily member 12	-2.20371	-2.27026	-2.2124	1.28916	1.34297	1.33643	0.01042	0	-0.0884725
	GAPLINC	gastric adenocarcinoma associated, positive CD44 regulator, long intergenic non-coding RNA				4.29961	4.35342	4.34688	0.01042	0	-0.0884725
	DLGAP1	DLG associated protein 1	-2.64771	-2.71426	-2.6564	-0.0437676	0.0100364	0.00349546	0.0988925	0.0884725	0
	LINC00526	long intergenic non-protein coding RNA 526	2.12211	2.05556	2.11342	-0.375167	-0.321363	-0.327904	0.01042	0	-0.0884725
	EPB41L3	erythrocyte membrane protein band 4.1 like 3	0.00467886	-0.0618768	-0.00401305	-0.0538039	0	-0.00654092	4.10886	4.09844	4.00996
	TMEM200C	transmembrane protein 200C	0.00869191	-0.0578638	0	0.935677	0.989481	0.98294	-4.96931	-4.97973	-5.06821
	L3MBTL4	L3MBTL histone methyl-lysine binding protein 4	0.291624	0.225068	0.282932	-0.047263	0.00654092	0	-3.92791	-3.93833	-4.0268
	ARHGAP28	Rho GTPase activating protein 28				-0.047263	0.00654092	0	5.34706	5.33664	5.24817
	TXNDC2	thioredoxin domain containing 2	-2.14049	-2.20705	-2.14919	-0.047263	0.00654092	0	0.561166	0.550746	0.462273
	ANKRD20A5P	ankyrin repeat domain 20 family member A5, pseudogene	0	-0.0665557	-0.00869191	3.9425	3.9963	3.98976	0.00972185	-0.000698161	-0.0891706
	GREB1L	GREB1 like retinoic acid receptor coactivator	0.00869191	-0.0578638	0	-1.01393	-0.960121	-0.966662	2.1248	2.11438	2.02591
	TAF4B	PAPPA antisense RNA 1	0.00869191	-0.0578638	0	3.16362	3.21742	3.21088	-0.826359	-0.836779	-0.925251
	FHOD3	formin like 3	-3.04573	-3.11229	-3.05443	-0.047263	0.00654092	0	1.09555	1.08513	0.996662
	LINC00907	long intergenic non-protein coding RNA 907	0.622062	0.555507	0.613371	-2.98464	-2.93084	-2.93738	0.01042	0	-0.0884725
	MAPK4	mitogen-activated protein kinase 4	1.70979	1.64323	1.70109	-2.22707	-2.17327	-2.17981	0.01042	0	-0.0884725
	RAB27B	RAB27B, member RAS oncogene family	-2.32184	-2.38839	-2.33053	0.0530105	0.106814	0.100273	0.01042	0	-0.0884725
	ONECUT2	one cut homeobox 2	0.00869191	-0.0578638	0	-2.41363	-2.35982	-2.36636	0.199105	0.188685	0.100213
	BCL2	BCL2 apoptosis regulator	-1.00212	-1.06867	-1.01081	3.02752	3.08133	3.07479	0.01042	0	-0.0884725
	SERPINB8	serpin family B member 8	-2.12962	-2.19617	-2.13831	0.443525	0.497329	0.490788	0.01042	0	-0.0884725
	LOC101060542		-0.000386916	-0.0669426	-0.00907882	4.02776	4.08157	4.07502	0.01042	0	-0.0884725
	MISP	mitotic spindle positioning	-3.1888	-3.25536	-3.19749	-0.047263	0.00654092	0	2.57452	2.5641	2.47563
	HMHA1	Rho GTPase activating protein 45	-0.0352023	-0.101758	-0.0438942	-0.047263	0.00654092	0	2.53826	2.52784	2.43937
	TBXA2R	thromboxane A2 receptor	-1.86097	-1.92753	-1.86967	-0.047263	0.00654092	0	3.56048	3.55006	3.46159
	NMRK2	nicotinamide riboside kinase 2	-3.39329	-3.45985	-3.40198	0.79533	0.849134	0.842593	0.01042	0	-0.0884725
	EBI3	Epstein-Barr virus induced 3	-3.57966	-3.64622	-3.58835	1.11004	1.16385	1.15731	0.01042	0	-0.0884725
	FSD1	fibronectin type III and SPRY domain containing 1	0.00869191	-0.0578638	0	1.24774	1.30155	1.29501	-6.53905	-6.54947	-6.63795
	PLIN5	perilipin 5	2.35837	2.29181	2.34968	-0.047263	0.00654092	0	-1.27527	-1.28569	-1.37416
	SEMA6B	semaphorin 6B	2.69471	2.62815	2.68602	-0.047263	0.00654092	0	-4.61389	-4.62431	-4.71278
	FUT6	fucosyltransferase 6	2.0447	1.97815	2.03601	-2.32243	-2.26863	-2.27517	0.01042	0	-0.0884725
	CRB3	crumbs cell polarity complex component 3	0.00869191	-0.0578638	0	-2.05326	-1.99945	-2.00599	0.518933	0.508513	0.42004
	DENND1C	DENN domain containing 1C	0.00869191	-0.0578638	0	-2.45355	-2.39974	-2.40628	0.730234	0.719814	0.631341
	TUBB4A	tubulin beta 4A class IVa	2.33026	2.2637	2.32156	-0.047263	0.00654092	0	-2.05848	-2.0689	-2.15737
	CCL25	C-C motif chemokine ligand 25	-0.999861	-1.06642	-1.00855	3.26309	3.31689	3.31035	0.01042	0	-0.0884725
	ANGPTL4	angiopoietin like 4	-2.48183	-2.54839	-2.49052	1.5586	1.6124	1.60586	0.01042	0	-0.0884725
	ADAMTS10	ADAM metallopeptidase with thrombospondin type 1 motif 10	0.00869191	-0.0578638	0	1.3015	1.3553	1.34876	-1.94017	-1.95059	-2.03906
	OLFM2	olfactomedin 2	0.00869191	-0.0578638	0	-2.11064	-2.05684	-2.06338	1.99235	1.98193	1.89346
	S1PR5	sphingosine-1-phosphate receptor 5	-0.583895	-0.650451	-0.592587	1.97686	2.03067	2.02413	0.01042	0	-0.0884725
	CNN1	calponin 1	-3.85855	-3.92511	-3.86724	-0.047263	0.00654092	0	2.72013	2.70971	2.62124
	ACP5	acid phosphatase 5, tartrate resistant	0.00869191	-0.0578638	0	-3.2325	-3.17869	-3.18523	2.64572	2.6353	2.54682
	ZNF439	zinc finger protein 439	0.00869191	-0.0578638	0	0.969251	1.02305	1.01651	-2.07842	-2.08884	-2.17732
	ZNF433	zinc finger protein 433	0.00869191	-0.0578638	0	0.140902	0.194705	0.188165	-3.19201	-3.20243	-3.2909
	ZNF878	zinc finger protein 878	0.00869191	-0.0578638	0	0.019776	0.0735799	0.067039	-2.16726	-2.17768	-2.26615
	ZNF844	zinc finger protein 844	0.0777422	0.0111865	0.0690503	-0.047263	0.00654092	0	-2.90249	-2.91291	-3.00138
	ZNF788	zinc finger family member 788, pseudogene	2.55893	2.49238	2.55024	-0.047263	0.00654092	0	-3.14559	-3.15601	-3.24449
	LOC284454		-2.62709	-2.69365	-2.63579	0.827213	0.881017	0.874476	0.01042	0	-0.0884725
	NANOS3	nanos C2HC-type zinc finger 3	-1.70242	-1.76898	-1.71112	2.44938	2.50319	2.49665	0.01042	0	-0.0884725
	C19orf57	break repair meiotic recombinase recruitment factor 1	0.00869191	-0.0578638	0	0.560923	0.614727	0.608186	-2.40187	-2.41229	-2.50076
	NOTCH3	notch receptor 3	0.00869191	-0.0578638	0	2.56467	2.61847	2.61193	-0.0360065	-0.0464265	-0.134899
	MVB12A	multivesicular body subunit 12A	0.152851	0.0862949	0.144159	-0.047263	0.00654092	0	-3.71246	-3.72288	-3.81135
	TMEM221	transmembrane protein 221	0.737715	0.67116	0.729024	-0.047263	0.00654092	0	-2.91482	-2.92524	-3.01371
	SLC27A1	solute carrier family 27 member 1	0.00869191	-0.0578638	0	3.77486	3.82866	3.82212	-0.718902	-0.729322	-0.817794
	ISYNA1	inositol-3-phosphate synthase 1	2.20186	2.13531	2.19317	-0.047263	0.00654092	0	-0.749528	-0.759948	-0.84842
	CRLF1	cytokine receptor like factor 1	0.307249	0.240693	0.298557	-0.047263	0.00654092	0	-3.00514	-3.01556	-3.10404
	KLHL26	kelch like family member 26	0.00869191	-0.0578638	0	0.415028	0.468832	0.462291	-3.21298	-3.2234	-3.31187
	ZNF486	zinc finger protein 486	0.00869191	-0.0578638	0	-3.46859	-3.41479	-3.42133	0.209923	0.199503	0.11103
	ZNF626	zinc finger protein 626	0.501037	0.434481	0.492345	-0.047263	0.00654092	0	-4.15856	-4.16898	-4.25745
	ZNF85	zinc finger protein 85	2.14855	2.082	2.13986	-0.356019	-0.302215	-0.308756	0.01042	0	-0.0884725
	SLC7A10	solute carrier family 7 member 10	1.34709	1.28053	1.33839	-0.047263	0.00654092	0	-3.17763	-3.18805	-3.27652
	FXYD5	FXYD domain containing ion transport regulator 5	0.00869191	-0.0578638	0	6.8931	6.9469	6.94036	-2.30391	-2.31433	-2.40281
	HAMP	hepcidin antimicrobial peptide	0.35644	0.289884	0.347748	-4.91787	-4.86407	-4.87061	0.01042	0	-0.0884725
	APLP1	amyloid beta precursor like protein 1	-2.03743	-2.10399	-2.04612	-0.047263	0.00654092	0	4.1544	4.14398	4.05551
	ZNF382	zinc finger protein 382	0.00869191	-0.0578638	0	0.219124	0.272928	0.266387	-2.68845	-2.69887	-2.78734
	ZNF585B	zinc finger protein 585B	1.59611	1.52955	1.58742	-3.39879	-3.34499	-3.35153	0.01042	0	-0.0884725
	ZNF781	zinc finger protein 781	0.0637386	-0.00281705	0.0550467	0	0.0538039	0.047263	-3.05471	-3.06513	-3.1536
	SPINT2	serine peptidase inhibitor, Kunitz type 2	0.00869191	-0.0578638	0	0.683484	0.737288	0.730747	-3.37563	-3.38605	-3.47452
	KCNK6	potassium two pore domain channel subfamily K member 6	0.00869191	-0.0578638	0	2.63563	2.68944	2.6829	-0.464221	-0.474641	-0.563113
	LTBP4	latent transforming growth factor beta binding protein 4	-1.05363	-1.12019	-1.06232	5.08064	5.13444	5.1279	0.01042	0	-0.0884725
	CYP2A7	cytochrome P450 family 2 subfamily A member 7	-0.797645	-0.8642	-0.806337	-0.047263	0.00654092	0	2.16829	2.15787	2.0694
	CYP2G1P	cytochrome P450 family 2 subfamily G member 1, pseudogene	-2.83897	-2.90553	-2.84766	-0.047263	0.00654092	0	0.371391	0.360971	0.272498
	CYP2B6	cytochrome P450 family 2 subfamily B member 6	0.00869191	-0.0578638	0	-2.05008	-1.99628	-2.00282	8.80837	8.79795	8.70948
	CYP2S1	cytochrome P450 family 2 subfamily S member 1	-1.20895	-1.2755	-1.21764	-0.047263	0.00654092	0	7.98216	7.97174	7.88327
	AXL	AXL receptor tyrosine kinase	-7.00889	-7.07544	-7.01758	3.69399	3.7478	3.74125	0.01042	0	-0.0884725
	PLAUR	plasminogen activator, urokinase receptor	-0.0126776	-0.0792333	-0.0213695	3.27254	3.32635	3.31981	0.01042	0	-0.0884725
	KCNN4	potassium calcium-activated channel subfamily N member 4	0.00869191	-0.0578638	0	2.65235	2.70616	2.69962	-4.68494	-4.69536	-4.78384
	APOC1	apolipoprotein C1	1.36441	1.29785	1.35572	-2.38292	-2.32912	-2.33566	0.01042	0	-0.0884725
	CKM	creatine kinase, M-type	0.00869191	-0.0578638	0	-1.05058	-0.996776	-1.00332	6.24161	6.23119	6.14272
	PPM1N	protein phosphatase, Mg2+/Mn2+ dependent 1N (putative)	-0.797008	-0.863564	-0.8057	-0.047263	0.00654092	0	2.84165	2.83123	2.74275
	LOC400706		0.00869191	-0.0578638	0	5.3597	5.4135	5.40696	-0.981007	-0.991427	-1.0799
	IGFL2	IGF like family member 2				-0.047263	0.00654092	0	2.80497	2.79455	2.70608
	PNMAL1	PNMA family member 8A	0.00869191	-0.0578638	0	1.90014	1.95394	1.9474	-1.92787	-1.93829	-2.02676
	PNMAL2	PNMA family member 8B	0.00869191	-0.0578638	0				4.77012	4.7597	4.67123
	NPAS1	neuronal PAS domain protein 1	0.004051	-0.0625047	-0.00464091	-0.0538039	0	-0.00654092	2.0228	2.01238	1.92391
	C5AR1	complement C5a receptor 1	-0.00131559	-0.0678713	-0.0100075	2.49573	2.54953	2.54299	0.01042	0	-0.0884725
	EHD2	EH domain containing 2	-4.43573	-4.50229	-4.44442	2.49945	2.55325	2.54671	0.01042	0	-0.0884725
	SULT2A1	sulfotransferase family 2A member 1	0.00869191	-0.0578638	0	-8.13915	-8.08534	-8.09189	1.39276	1.38234	1.29387
	PLA2G4C	phospholipase A2 group IVC	-1.32129	-1.38784	-1.32998	-0.047263	0.00654092	0	2.85725	2.84683	2.75836
	EMP3	epithelial membrane protein 3 (MAM blood group)	-3.40526	-3.47181	-3.41395	-0.047263	0.00654092	0	0.512109	0.501689	0.413216
	NTN5	netrin 5	0.00869191	-0.0578638	0	2.11858	2.17238	2.16584	-0.65607	-0.66649	-0.754963
	CGB8	chorionic gonadotropin subunit beta 8	-1.58462	-1.65118	-1.59331	3.94147	3.99528	3.98873	0.01042	0	-0.0884725
	KCNA7	potassium voltage-gated channel subfamily A member 7	0	-0.0665557	-0.00869191	2.69532	2.74912	2.74258	0.00877926	-0.00164075	-0.0901132
	LIN7B	lin-7 homolog B, crumbs cell polarity complex component	0.00869191	-0.0578638	0	-0.0759111	-0.0221071	-0.0286481	2.22635	2.21593	2.12746
	TEAD2	TEA domain transcription factor 2	0.696629	0.630073	0.687937	-0.047263	0.00654092	0	-2.5775	-2.58792	-2.67639
	DKKL1	dickkopf like acrosomal protein 1	0.275079	0.208523	0.266387	-0.047263	0.00654092	0	-2.88253	-2.89295	-2.98142
	GFY	golgi associated olfactory signaling regulator	0.00869191	-0.0578638	0	-1.63529	-1.58149	-1.58803	4.19066	4.18024	4.09177
	FCGRT	Fc gamma receptor and transporter	0.00869191	-0.0578638	0	-2.32839	-2.27459	-2.28113	0.433748	0.423328	0.334856
	RCN3	RCAN family member 3	0.980659	0.914103	0.971967	-2.49751	-2.44371	-2.45025	0.01042	0	-0.0884725
	RRAS	RAS related	-2.19214	-2.2587	-2.20084	-0.047263	0.00654092	0	0.384303	0.373883	0.28541
	MYH14	myosin heavy chain 7B	3.73657	3.67001	3.72788				0.01042	0	-0.0884725
	EMC10	ER membrane protein complex subunit 10	0.00869191	-0.0578638	0	-3.95874	-3.90493	-3.91147	7.99338	7.98296	7.89448
	JOSD2	Josephin domain containing 2	0.00869191	-0.0578638	0	-7.1342	-7.0804	-7.08694	3.03269	3.02227	2.9338
	ZNF347	zinc finger protein 347	0.00869191	-0.0578638	0	-1.0506	-0.996796	-1.00334	5.76509	5.75467	5.66619
	ZNF331	zinc finger protein 331	0.4043	0.337744	0.395608	-0.047263	0.00654092	0	-2.05611	-2.06653	-2.155
	EPS8L1	EPS8 signaling adaptor L1	0.00869191	-0.0578638	0	0.0183147	0.0721187	0.0655778	-2.69315	-2.70357	-2.79204
	TNNT1	troponin T1, slow skeletal type	-0.502222	-0.568778	-0.510914	-0.047263	0.00654092	0	2.59484	2.58442	2.49595
	PTPRH	protein tyrosine phosphatase receptor type H	0.00869191	-0.0578638	0	-0.498944	-0.44514	-0.451681	2.07287	2.06245	1.97397
	TMEM86B	transmembrane protein 86B	0.00869191	-0.0578638	0	-1.48469	-1.43088	-1.43743	2.60159	2.59117	2.5027
	IL11	interleukin 11	-3.53508	-3.60164	-3.54377	2.34038	2.39418	2.38764	0.01042	0	-0.0884725
	NLRP9	NLR family pyrin domain containing 9	0.0059157	-0.06064	-0.00277621	-0.0538039	0	-0.00654092	2.05661	2.04619	1.95772
	RFPL4A	ret finger protein like 4A	-0.573898	-0.640454	-0.58259	-0.047263	0.00654092	0	4.90132	4.8909	4.80243
	ZNF667-AS1	ZNF667 antisense RNA 1 (head to head)	0.00869191	-0.0578638	0	0.671374	0.725178	0.718637	-4.30562	-4.31604	-4.40451
	ZFP28	ZFP28 zinc finger protein				-0.047263	0.00654092	0	6.8284	6.81798	6.72951
	ZNF470	zinc finger protein 470	0.0665557	0	0.0578638	-2.00337	-1.94956	-1.95611	0.0862676	0.0758476	-0.0126249
	ZIK1	zinc finger protein interacting with K protein 1	2.9387	2.87215	2.93001	-1.0567	-1.00289	-1.00943	0.01042	0	-0.0884725
	SLC27A5	solute carrier family 27 member 5	0.605921	0.539365	0.597229	-0.047263	0.00654092	0	-2.54334	-2.55376	-2.64223
	LINC01249	long intergenic non-protein coding RNA 1249				-0.047263	0.00654092	0	6.61003	6.59961	6.51114
	MBOAT2	membrane bound O-acyltransferase domain containing 2	-0.00199385	-0.0685495	-0.0106858	4.64015	4.69395	4.68741	0.01042	0	-0.0884725
	GRHL1	grainyhead like transcription factor 1	1.33838	1.27183	1.32969	-2.12355	-2.06975	-2.07629	0.01042	0	-0.0884725
	GREB1	growth regulating estrogen receptor binding 1	2.15937	2.09281	2.15068	-0.047263	0.00654092	0	-0.290906	-0.301326	-0.389798
	TRIB2	tribbles pseudokinase 2	0.00869191	-0.0578638	0	1.70083	1.75464	1.7481	-2.78105	-2.79147	-2.87994
	MYCNOS	MYCN opposite strand	1.21364	1.14708	1.20494	-3.1177	-3.0639	-3.07044	0.01042	0	-0.0884725
	MYCN	MYCN proto-oncogene, bHLH transcription factor	1.05142	0.984861	1.04272	-2.07541	-2.0216	-2.02814	0.01042	0	-0.0884725
	KCNS3	potassium voltage-gated channel modifier subfamily S member 3	-1.03998	-1.10654	-1.04867	2.86105	2.91485	2.90831	0.01042	0	-0.0884725
	MATN3	matrilin 3	0.00869191	-0.0578638	0	-0.436318	-0.382514	-0.389055	2.07596	2.06554	1.97707
	SDC1	syndecan 1	2.15481	2.08825	2.14612	-0.204059	-0.150255	-0.156796	0.01042	0	-0.0884725
	GDF7	growth differentiation factor 7	0.127107	0.0605515	0.118415	-2.28443	-2.23063	-2.23717	0.01042	0	-0.0884725
	KIF3C	kinesin family member 3C	-2.1738	-2.24036	-2.18249	0.927365	0.981169	0.974628	0.01042	0	-0.0884725
	KCNK3	potassium two pore domain channel subfamily K member 3	-4.39145	-4.45801	-4.40015	1.25083	1.30463	1.29809	0.01042	0	-0.0884725
	TRIM54	tripartite motif containing 54	-0.581597	-0.648152	-0.590289	2.03867	2.09247	2.08593	0.01042	0	-0.0884725
	UCN	urocortin	-0.000220722	-0.0667764	-0.00891263	3.10993	3.16374	3.1572	0.01042	0	-0.0884725
	GCKR	mitogen-activated protein kinase kinase kinase kinase 5	1.18373	1.11717	1.17504	-2.78538	-2.73157	-2.73811	0.01042	0	-0.0884725
	EHD3	EH domain containing 3	0.00869191	-0.0578638	0	1.06098	1.11478	1.10824	-3.68452	-3.69494	-3.78341
	XDH	sorbitol dehydrogenase	0.00869191	-0.0578638	0	1.59837	1.65217	1.64563	-2.51532	-2.52574	-2.61422
	RASGRP3	RAS guanyl releasing protein 3	-0.397885	-0.46444	-0.406577	-0.047263	0.00654092	0	2.13627	2.12585	2.03738
	LOC100288911		-2.47112	-2.53767	-2.47981	0.525095	0.578899	0.572358	0.01042	0	-0.0884725
	QPCT	glutaminyl-peptide cyclotransferase	-3.02065	-3.0872	-3.02934	1.79059	1.8444	1.83786	0.01042	0	-0.0884725
	CDC42EP3	CDC42 effector protein 3	-8.53006	-8.59662	-8.53876	-0.047263	0.00654092	0	0.773378	0.762958	0.674486
	ARHGEF33	Rho guanine nucleotide exchange factor 33	-0.486353	-0.552909	-0.495045	2.68991	2.74372	2.73718	0.01042	0	-0.0884725
	ABCG5	ATP binding cassette subfamily G member 5	2.24099	2.17444	2.2323	-3.96791	-3.91411	-3.92065	0.01042	0	-0.0884725
	SLC3A1	solute carrier family 3 member 1	-0.381366	-0.447922	-0.390058	-0.047263	0.00654092	0	5.37138	5.36096	5.27249
	STON1	stonin 1	0.00869191	-0.0578638	0	1.12825	1.18205	1.17551	-2.98008	-2.9905	-3.07897
	EFEMP1	EGF containing fibulin extracellular matrix protein 1	-1.34147	-1.40802	-1.35016	-0.047263	0.00654092	0	2.11622	2.1058	2.01733
	CCDC85A	coiled-coil domain containing 85A	-4.19349	-4.26005	-4.20219	0.573749	0.627553	0.621012	0.01042	0	-0.0884725
	ANTXR1	ANTXR cell adhesion molecule 1	0.00869191	-0.0578638	0	2.52322	2.57702	2.57048	-3.93227	-3.94269	-4.03117
	NAT8	N-acetyltransferase 8 (putative)	2.99996	2.9334	2.99127	-2.42942	-2.37562	-2.38216	0.01042	0	-0.0884725
	ACTG2	actin gamma 2, smooth muscle	-2.99321	-3.05976	-3.0019	1.91282	1.96662	1.96008	0.01042	0	-0.0884725
	C2orf81	chromosome 2 open reading frame 81	-0.262935	-0.329491	-0.271627	2.10877	2.16258	2.15603	0.01042	0	-0.0884725
	TLX2	T cell leukemia homeobox 2	0.00869191	-0.0578638	0	-2.63575	-2.58194	-2.58848	1.64963	1.63921	1.55074
	EVA1A	eva-1 homolog A, regulator of programmed cell death	0.00869191	-0.0578638	0	1.69202	1.74582	1.73928	-2.79252	-2.80294	-2.89142
	LOC101927884		0.00869191	-0.0578638	0	2.26808	2.32189	2.31535
	ATOH8	atonal bHLH transcription factor 8	-1.77487	-1.84142	-1.78356	5.42621	5.48002	5.47348	0.01042	0	-0.0884725
	ST3GAL5-AS1	ST3GAL5 antisense RNA 1 (head to head)	0.00485411	-0.0617016	-0.00383779	-0.0538039	0	-0.00654092	3.34263	3.33221	3.24373
	AFF3	ALF transcription elongation factor 3	0.267057	0.200502	0.258365	-2.01889	-1.96509	-1.97163	0.01042	0	-0.0884725
	IL18R1	interleukin 18 receptor 1	0.00869191	-0.0578638	0	0.153587	0.207391	0.20085	-2.12697	-2.13739	-2.22586
	FHL2	four and a half LIM domains 2	-2.79771	-2.86426	-2.8064	-0.047263	0.00654092	0	0.595093	0.584673	0.496201
	SULT1C4	sulfotransferase family 1C member 4	0.00869191	-0.0578638	0	-2.60863	-2.55482	-2.56136	0.696485	0.686065	0.597592
	SH3RF3	SH3 domain containing ring finger 3	0.00869191	-0.0578638	0	2.6162	2.67	2.66346	-1.51997	-1.53039	-1.61886
	LINC01123	long intergenic non-protein coding RNA 1123	-0.00354127	-0.070097	-0.0122332	3.25937	3.31317	3.30663	0.01042	0	-0.0884725
	MALL	mal, T cell differentiation protein like	0.00869191	-0.0578638	0	4.80616	4.85996	4.85342
	FBLN7	fibulin 7	1.18824	1.12169	1.17955	-0.047263	0.00654092	0	-2.27136	-2.28178	-2.37025
	IL1B	interleukin 1 beta	-2.45874	-2.52529	-2.46743	3.26173	3.31553	3.30899	0.01042	0	-0.0884725
	PSD4	pleckstrin and Sec7 domain containing 4	1.03633	0.969772	1.02764	-0.047263	0.00654092	0	-3.19102	-3.20144	-3.28991
	MARCO	macrophage receptor with collagenous structure	-3.87109	-3.93764	-3.87978	0.860089	0.913893	0.907352	0.01042	0	-0.0884725
	SCTR	secretin receptor	0.00869191	-0.0578638	0	-0.0555413	-0.00173738	-0.0082783	2.36503	2.35461	2.26613
	CFAP221	cilia and flagella associated protein 221	-0.989208	-1.05576	-0.997899	-0.047263	0.00654092	0	3.01132	3.0009	2.91242
	GLI2	GLI family zinc finger 2	0.00869191	-0.0578638	0	8.9056	8.9594	8.95286
	CYP27C1	cytochrome P450 family 27 subfamily C member 1	0.00869191	-0.0578638	0	2.28499	2.33879	2.33225	-0.503666	-0.514086	-0.602558
	PROC	protein C, inactivator of coagulation factors Va and VIIIa	0.167958	0.101402	0.159266	-2.11073	-2.05693	-2.06347	0.01042	0	-0.0884725
	LIMS2	LIM zinc finger domain containing 2	-2.61248	-2.67904	-2.62117	-0.047263	0.00654092	0	1.06989	1.05947	0.970999
	CCDC74B	coiled-coil domain containing 74B	-0.888858	-0.955414	-0.89755	2.26874	2.32254	2.316	0.01042	0	-0.0884725
	CCDC74A	coiled-coil domain containing 74A	-0.38975	-0.456306	-0.398442	2.85798	2.91178	2.90524	0.01042	0	-0.0884725
	C2orf27A	long intergenic non-protein coding RNA 3124	0.00869191	-0.0578638	0	2.41633	2.47014	2.46359	-0.875065	-0.885485	-0.973958
	LYPD1	LY6/PLAUR domain containing 1	-2.84029	-2.90685	-2.84899	2.58368	2.63748	2.63094	0.01042	0	-0.0884725
	TMEM163	transmembrane protein 163	0.00869191	-0.0578638	0	2.841	2.8948	2.88826	-1.37329	-1.38371	-1.47218
	CXCR4	C-X-C motif chemokine receptor 4	-2.63992	-2.70648	-2.64861	-0.047263	0.00654092	0	3.75385	3.74343	3.65495
	THSD7B	thrombospondin type 1 domain containing 7B				-0.047263	0.00654092	0	5.8568	5.84638	5.7579
	NXPH2	neurexophilin 2	-0.64993	-0.716486	-0.658622	-0.047263	0.00654092	0	2.19995	2.18953	2.10105
	ZEB2	zinc finger E-box binding homeobox 2	-3.00987	-3.07643	-3.01856	3.71525	3.76905	3.76251	0.01042	0	-0.0884725
	LYPD6B	LY6/PLAUR domain containing 6B	0.00869191	-0.0578638	0	-0.213085	-0.159281	-0.165822	2.01642	2.006	1.91753
	LYPD6	LY6/PLAUR domain containing 6	-0.0379072	-0.104463	-0.0465991	-0.047263	0.00654092	0	2.4011	2.39068	2.30221
	TNFAIP6	TNF alpha induced protein 6	0	-0.0665557	-0.00869191	6.9198	6.97361	6.96707	0.00989615	-0.000523861	-0.0889963
	NR4A2	nuclear receptor subfamily 4 group A member 2	0.375241	0.308685	0.366549	-2.50859	-2.45479	-2.46133	0.01042	0	-0.0884725
	GALNT5	polypeptide N-acetylgalactosaminyltransferase 5	0.00869191	-0.0578638	0	-0.391961	-0.338157	-0.344698	4.32446	4.31404	4.22557
	ERMN	ermin	-0.310253	-0.376808	-0.318945	-0.047263	0.00654092	0	3.59252	3.5821	3.49363
	LY75	LY75-CD302 readthrough	0.00869191	-0.0578638	0	-4.21745	-4.16364	-4.17018	0.307137	0.296717	0.208245
	PLA2R1	phospholipase A2 receptor 1	-4.6128	-4.67935	-4.62149	-0.047263	0.00654092	0	1.05502	1.0446	0.956128
	ITGB6	integrin subunit beta 6	-3.12526	-3.19182	-3.13395	-0.047263	0.00654092	0	0.263642	0.253222	0.16475
	FAP	glomulin, FKBP associated protein				9.02407	9.07787	9.07133	0.01042	0	-0.0884725
	CSRNP3	cysteine and serine rich nuclear protein 3	0.2304	0.163844	0.221708	-0.047263	0.00654092	0	-3.41742	-3.42784	-3.51631
	GALNT3	polypeptide N-acetylgalactosaminyltransferase 3	0.00869191	-0.0578638	0	2.69444	2.74824	2.7417	-1.78504	-1.79546	-1.88394
	SCN7A	sodium voltage-gated channel alpha subunit 7	0.00869191	-0.0578638	0	2.00909	2.06289	2.05635	-0.426387	-0.436807	-0.52528
	XIRP2	xin actin binding repeat containing 2				0.942718	0.996522	0.989981	0.01042	0	-0.0884725
	DHRS9	dehydrogenase/reductase 9				1.05507	1.10888	1.10234	0.01042	0	-0.0884725
	LRP2	LDL receptor related protein 2	0.00869191	-0.0578638	0	-2.92056	-2.86676	-2.8733	2.80379	2.79337	2.70489
	KLHL41	kelch like family member 41	-1.24343	-1.30998	-1.25212	-0.047263	0.00654092	0	3.7468	3.73638	3.64791
	MYO3B	myosin IIIB	-1.57453	-1.64109	-1.58323	-0.047263	0.00654092	0	2.20844	2.19802	2.10955
	GAD1	glutamate decarboxylase 1	-2.25792	-2.32448	-2.26662	-0.047263	0.00654092	0	1.18156	1.17114	1.08267
	CYBRD1	cytochrome b reductase 1	-0.567523	-0.634079	-0.576215	4.47411	4.52792	4.52137	0.01042	0	-0.0884725
	SLC25A12	solute carrier family 25 member 12	-1.96964	-2.03619	-1.97833	3.20572	3.25953	3.25298	0.01042	0	-0.0884725
	DLX1	distal-less homeobox 1	-0.067793	-0.134349	-0.076485	3.44339	3.4972	3.49066	0.01042	0	-0.0884725
	DLX2	distal-less homeobox 2	0.00869191	-0.0578638	0	3.08095	3.13476	3.12822	-0.821277	-0.831697	-0.92017
	PDK1	3-phosphoinositide dependent protein kinase 1	-2.14689	-2.21344	-2.15558	0.296746	0.35055	0.344009	0.01042	0	-0.0884725
	SP9	Sp9 transcription factor	-2.98815	-3.05471	-2.99685	-0.047263	0.00654092	0	1.11252	1.1021	1.01362
	HOXD13	homeobox D13	0.00869191	-0.0578638	0	0.880554	0.934358	0.927817	-2.44027	-2.45069	-2.53916
	HAGLR	HOXD antisense growth-associated long non-coding RNA	0.788528	0.721972	0.779836	-2.8544	-2.8006	-2.80714	0.01042	0	-0.0884725
	CCDC141	coiled-coil domain containing 141	0.00869191	-0.0578638	0	-0.825776	-0.771972	-0.778513	2.51363	2.50321	2.41474
	SCHLAP1	SWI/SNF complex antagonist associated with prostate cancer 1	0.00869191	-0.0578638	0				1.20344	1.19302	1.10455
	ITGA4	integrin subunit alpha 4	-0.59204	-0.658596	-0.600732	4.45861	4.51241	4.50587	0.01042	0	-0.0884725
	PDE1A	phosphodiesterase 1A	-0.472406	-0.538961	-0.481098	-0.047263	0.00654092	0	2.78868	2.77826	2.68979
	COL3A1	collagen type III alpha 1 chain	-0.585699	-0.652255	-0.594391	-0.047263	0.00654092	0	3.47461	3.46419	3.37572
	TMEFF2	transmembrane protein with EGF like and two follistatin like domains 2	0.00869191	-0.0578638	0	2.85448	2.90829	2.90175	-0.791465	-0.801885	-0.890358
	DNAH7	dynein axonemal heavy chain 7	0	-0.0665557	-0.00869191	2.21395	2.26776	2.26121	0.00682903	-0.00359098	-0.0920634
	LOC101927482		-3.53507	-3.60163	-3.54376	1.59924	1.65305	1.6465	0.01042	0	-0.0884725
	RFTN2	raftlin family member 2	1.06298	0.996421	1.05429	-0.047263	0.00654092	0	-2.38655	-2.39697	-2.48544
	FTCDNL1	formiminotransferase cyclodeaminase N-terminal like	0.138093	0.0715374	0.129401	-0.047263	0.00654092	0	-2.85245	-2.86287	-2.95134
	ALS2CR11	C2 calcium dependent domain containing 6	0.00869191	-0.0578638	0	-2.71359	-2.65979	-2.66633	0.225753	0.215333	0.126861
	MPP4	interleukin enhancer binding factor 3	0.00869191	-0.0578638	0	3.45518	3.50899	3.50245	-0.243294	-0.253714	-0.342186
	CDK15	cyclin dependent kinase 15	-3.80375	-3.8703	-3.81244	0.996467	1.05027	1.04373	0.01042	0	-0.0884725
	NRP2	neural EGFL like 2	-2.78364	-2.8502	-2.79233	-0.0223104	0.0314935	0.0249526	0.0988925	0.0884725	0
	GPR1	chemerin chemokine-like receptor 2				2.68869	2.74249	2.73595	0.01042	0	-0.0884725
	PTH2R	parathyroid hormone 2 receptor	0.00869191	-0.0578638	0	1.1145	1.1683	1.16176	-3.73958	-3.75	-3.83847
	MAP2	methionyl aminopeptidase 2	-1.82086	-1.88742	-1.82955	1.96499	2.01879	2.01225	0.01042	0	-0.0884725
	ACADL	acyl-CoA dehydrogenase long chain	-1.03228	-1.09884	-1.04097	-0.047263	0.00654092	0	2.77918	2.76876	2.68029
	MYL1	myosin light chain 1				3.5846	3.63841	3.63187	0.01042	0	-0.0884725
	ERBB4	erb-b2 receptor tyrosine kinase 4	-1.99127	-2.05783	-1.99997	-0.047263	0.00654092	0	5.30747	5.29705	5.20858
	LOC100130451		-2.17003	-2.23659	-2.17873	0.942731	0.996535	0.989994	0.01042	0	-0.0884725
	2004-03-01	#N/A				4.95423	5.00803	5.00149	0.01042	0	-0.0884725
	IGFBP2	insulin like growth factor binding protein 2	0.00869191	-0.0578638	0	1.12879	1.18259	1.17605	-3.75124	-3.76166	-3.85013
	IGFBP5	insulin like growth factor binding protein 5	-1.69946	-1.76601	-1.70815	8.20507	8.25888	8.25234	0.01042	0	-0.0884725
	TNS1	tensin 1	-2.10252	-2.16908	-2.11122	-0.047263	0.00654092	0	0.53887	0.52845	0.439978
	CATIP	ciliogenesis associated TTC17 interacting protein	-0.310838	-0.377394	-0.31953	-0.047263	0.00654092	0	2.82934	2.81892	2.73045
	CATIP-AS1	CATIP antisense RNA 1	0.00869191	-0.0578638	0	-0.857441	-0.803637	-0.810178	2.07528	2.06486	1.97639
	TUBA4B	tubulin alpha 4b	-1.72261	-1.78917	-1.7313	-0.047263	0.00654092	0	2.2902	2.27978	2.19131
	SPEG	striated muscle enriched protein kinase	-4.37699	-4.44355	-4.38569	0.917842	0.971646	0.965105	0.01042	0	-0.0884725
	SLC4A3	solute carrier family 4 member 3	-2.95709	-3.02365	-2.96578	-0.047263	0.00654092	0	0.32488	0.31446	0.225988
	COL4A4	collagen type IV alpha 4 chain	-5.68221	-5.74877	-5.6909	-0.047263	0.00654092	0	1.23003	1.21961	1.13114
	COL4A3	collagen type IV alpha 3 chain	-5.47403	-5.54059	-5.48272	-0.047263	0.00654092	0	0.765405	0.754985	0.666513
	TM4SF20	transmembrane 4 L six family member 20	0.0830166	0.0164609	0.0743247	-3.14584	-3.09204	-3.09858	0.01042	0	-0.0884725
	DNER	delta/notch like EGF repeat containing	-2.30773	-2.37428	-2.31642	-0.047263	0.00654092	0	0.117291	0.106871	0.0183989
	SP140	SP140 nuclear body protein	0.00869191	-0.0578638	0	2.12	2.1738	2.16726	-1.39379	-1.40421	-1.49269
	GPR55	G protein-coupled receptor 55	0.00869191	-0.0578638	0	7.71891	7.77271	7.76617
	B3GNT7	UDP-GlcNAc:betaGal beta-1,3-N-acetylglucosaminyltransferase 7	0.00869191	-0.0578638	0	-0.80165	-0.747846	-0.754387	2.24706	2.23664	2.14816
	ALPI	alkaline phosphatase, intestinal	0.00869191	-0.0578638	0	-3.51162	-3.45782	-3.46436	1.46445	1.45403	1.36555
	EFHD1	EF-hand domain family member D1	0.00869191	-0.0578638	0	-2.29552	-2.24172	-2.24826	1.3046	1.29418	1.2057
	C2orf82	secondary ossification center associated regulator of chondrocyte maturation	2.62266	2.5561	2.61397	-0.047263	0.00654092	0	-1.57966	-1.59008	-1.67855
	ARL4C	ADP ribosylation factor like GTPase 4C	-3.47521	-3.54177	-3.4839	0.127575	0.181379	0.174838	0.01042	0	-0.0884725
	ACKR3	atypical chemokine receptor 3	-5.33817	-5.40472	-5.34686	-0.047263	0.00654092	0	1.14027	1.12985	1.04137
	COL6A3	collagen type VI alpha 3 chain	-1.32136	-1.38791	-1.33005	6.50966	6.56346	6.55692	0.01042	0	-0.0884725
	KLHL30	kelch like family member 30	-4.93164	-4.99819	-4.94033	-0.047263	0.00654092	0	1.39371	1.38329	1.29482
	GPC1	glypican 1	-5.81291	-5.87947	-5.8216	-0.047263	0.00654092	0	1.39303	1.38261	1.29414
	PP14571		-2.57445	-2.64101	-2.58314	-0.047263	0.00654092	0	0.138557	0.128137	0.0396641
	GPR35	G protein-coupled receptor 35	0.00869191	-0.0578638	0	-2.01733	-1.96353	-1.97007	0.759249	0.748829	0.660357
	RAD21L1	RAD21 cohesin complex component like 1	0.00869191	-0.0578638	0	-1.04878	-0.994972	-1.00151	2.82989	2.81947	2.73099
	SNPH	syntaphilin	-3.93457	-4.00113	-3.94327	-0.047263	0.00654092	0	0.618077	0.607657	0.519184
	ADAM33	ADAM metallopeptidase domain 33	0.00869191	-0.0578638	0	4.65604	4.70984	4.7033	-0.574089	-0.584509	-0.672982
	LOC101929125		-2.5856	-2.65215	-2.59429	1.48471	1.53851	1.53197	0.01042	0	-0.0884725
	ADRA1D	adrenoceptor alpha 1D	-2.80693	-2.87349	-2.81562	1.68711	1.74091	1.73437	0.01042	0	-0.0884725
	RASSF2	Ras association domain family member 2	-2.59579	-2.66234	-2.60448	-0.047263	0.00654092	0	1.27926	1.26884	1.18037
	LRRN4	leucine rich repeats and calponin homology domain containing 4	-0.474963	-0.541519	-0.483655	-0.047263	0.00654092	0	7.3401	7.32968	7.24121
	PLCB4	phospholipase C beta 4	0.00869191	-0.0578638	0	3.84607	3.89987	3.89333	-0.49516	-0.50558	-0.594052
	PAK7	p21 (RAC1) activated kinase 5	0.00869191	-0.0578638	0	-1.36292	-1.30912	-1.31566	2.58766	2.57724	2.48876
	LOC613266	uncharacterized LOC613266				4.59465	4.64846	4.64192	0.01042	0	-0.0884725
	RIN2	Ras and Rab interactor 2	-2.12238	-2.18893	-2.13107	-0.047263	0.00654092	0	0.171163	0.160743	0.0722708
	FOXS1	forkhead box S1				8.61942	8.67322	8.66668	0.01042	0	-0.0884725
	MMP24	matrix metallopeptidase 24	-2.50033	-2.56689	-2.50902	-0.047263	0.00654092	0	1.06949	1.05907	0.970601
	VSTM2L	V-set and transmembrane domain containing 2 like	-0.417236	-0.483792	-0.425928	5.5131	5.56691	5.56037	0.01042	0	-0.0884725
	KIAA1755	KIAA1755				6.18746	6.24127	6.23472	0.01042	0	-0.0884725
	ARHGAP40	Rho GTPase activating protein 40	0.00869191	-0.0578638	0	2.5958	2.64961	2.64307	-3.7826	-3.79302	-3.88149
	JPH2	junctophilin 2	-8.6775	-8.74406	-8.6862	-0.047263	0.00654092	0	1.16182	1.1514	1.06293
	WISP2	cellular communication network factor 5	0.00869191	-0.0578638	0	7.75034	7.80414	7.7976
	KCNS1	potassium voltage-gated channel modifier subfamily S member 1	-3.94249	-4.00905	-3.95118	-0.047263	0.00654092	0	3.0958	3.08538	2.99691
	PI3	peptidase inhibitor 3	-4.32354	-4.39009	-4.33223	-0.047263	0.00654092	0	2.94198	2.93156	2.84309
	SLPI	secretory leukocyte peptidase inhibitor	-6.47835	-6.5449	-6.48704	-0.047263	0.00654092	0	1.90936	1.89894	1.81046
	WFDC3	WAP four-disulfide core domain 3	-2.32039	-2.38694	-2.32908	3.6421	3.6959	3.68936	0.01042	0	-0.0884725
	PLTP	phospholipid transfer protein	0.00869191	-0.0578638	0	0.0259953	0.0797993	0.0732583	-2.15975	-2.17017	-2.25864
	SLC13A3	solute carrier family 13 member 3	0.00869191	-0.0578638	0	1.47389	1.5277	1.52116
	SLC2A10	solute carrier family 2 member 10	0.00869191	-0.0578638	0	2.18233	2.23613	2.22959	-2.72522	-2.73564	-2.82412
	FAM65C	RIPOR family member 3	0.00869191	-0.0578638	0	-1.95844	-1.90464	-1.91118	2.11038	2.09996	2.01148
	LINC01524	long intergenic non-protein coding RNA 1524	0.00869191	-0.0578638	0	0.162949	0.216753	0.210212	-3.79091	-3.80133	-3.8898
	CYP24A1	cytochrome P450 family 24 subfamily A member 1	0.00869191	-0.0578638	0	3.20107	3.25487	3.24833	-1.98158	-1.992	-2.08048
	COL9A3	collagen type IX alpha 3 chain	0.00869191	-0.0578638	0	0.838374	0.892178	0.885637	-4.8839	-4.89432	-4.9828
	BIRC7	baculoviral IAP repeat containing 7	-5.21835	-5.2849	-5.22704	3.33247	3.38628	3.37974	0.01042	0	-0.0884725
	NKAIN4	sodium/potassium transporting ATPase interacting 4				3.42524	3.47904	3.4725	0.01042	0	-0.0884725
	SOX18	SRY-box transcription factor 18	-0.363352	-0.429908	-0.372044	2.01785	2.07165	2.06511	0.01042	0	-0.0884725
	TCEA2	transcription elongation factor A2	-0.0392659	-0.105822	-0.0479578	1.98444	2.03824	2.0317	0.01042	0	-0.0884725
	NCAM2	paired like homeobox 2A	0.00869191	-0.0578638	0	0.539147	0.59295	0.58641	-4.4072	-4.41762	-4.5061
	JAM2	junctional adhesion molecule 2	-0.00258488	-0.0691406	-0.0112768	2.96296	3.01676	3.01022	0.01042	0	-0.0884725
	HUNK	hormonally up-regulated Neu-associated kinase	0.00869191	-0.0578638	0	-2.16542	-2.11161	-2.11815	1.50805	1.49763	1.40916
	CLIC6	chloride intracellular channel 6	0.839632	0.773077	0.83094	-0.047263	0.00654092	0	-5.3968	-5.40722	-5.49569
	CBR3	carbonyl reductase 3	-1.69691	-1.76346	-1.7056	3.88035	3.93415	3.92761	0.01042	0	-0.0884725
	KCNJ6	potassium inwardly rectifying channel subfamily J member 6	-4.47868	-4.54524	-4.48738	-0.047263	0.00654092	0	0.848643	0.838223	0.749751
	FAM3B	FAM3 metabolism regulating signaling molecule B	0.00869191	-0.0578638	0	-4.14567	-4.09187	-4.09841	1.03137	1.02095	0.93248
	TMPRSS2	transmembrane serine protease 2	0.00869191	-0.0578638	0	-3.50872	-3.45491	-3.46145	0.884673	0.874253	0.785781
	LINC00479	long intergenic non-protein coding RNA 479	0.00869191	-0.0578638	0	-2.16113	-2.10732	-2.11386	2.50156	2.49114	2.40267
	TFF2	trefoil factor 2	1.46012	1.39356	1.45143	-5.07245	-5.01864	-5.02519	0.01042	0	-0.0884725
	LOC101928233		0.00869191	-0.0578638	0	-2.04997	-1.99617	-2.00271	5.24569	5.23527	5.1468
	TRPM2	clusterin	0.00869191	-0.0578638	0	2.7472	2.801	2.79446	-2.23415	-2.24457	-2.33304
	TRPM2-AS	TRPM2 antisense RNA	0.00869191	-0.0578638	0	2.10029	2.1541	2.14756	-1.98492	-1.99534	-2.08381
	ITGB2	integrin subunit beta 2	-2.00092	-2.06748	-2.00962	4.4929	4.5467	4.54016	0.01042	0	-0.0884725
	ITGB2-AS1	ITGB2 antisense RNA 1	-0.00184943	-0.0684051	-0.0105413	5.96124	6.01505	6.00851	0.01042	0	-0.0884725
	COL6A2	collagen type VI alpha 2 chain	0.00869191	-0.0578638	0	3.58973	3.64354	3.637	-3.83756	-3.84798	-3.93645
	FTCD	formimidoyltransferase cyclodeaminase	4.4177	4.35114	4.40901	-0.309038	-0.255234	-0.261775	0.01042	0	-0.0884725
	SLC25A18	solute carrier family 25 member 18	0.0119963	-0.0545594	0.00330436	-2.29014	-2.23633	-2.24287	0.0988925	0.0884725	0
	LINC00528	long intergenic non-protein coding RNA 528	0.00869191	-0.0578638	0	-0.179046	-0.125242	-0.131783	3.64296	3.63254	3.54407
	DGCR9	DiGeorge syndrome critical region gene 5	0.00671066	-0.059845	-0.00198124	-0.0538039	0	-0.00654092	2.84129	2.83087	2.7424
	DGCR10	DiGeorge syndrome critical region gene 5	-0.572688	-0.639244	-0.58138	-0.047263	0.00654092	0	2.99107	2.98065	2.89218
	SLC7A4	solute carrier family 7 member 4	0.00869191	-0.0578638	0	-0.787388	-0.733584	-0.740125	3.08339	3.07297	2.9845
	ZDHHC8P1	ZDHHC8B, pseudogene	0.00869191	-0.0578638	0	-1.63333	-1.57953	-1.58607	2.76749	2.75707	2.66859
	LOC101929374		0.00869191	-0.0578638	0	-2.08435	-2.03054	-2.03709	2.25356	2.24314	2.15466
	LOC388882		0.00869191	-0.0578638	0	-3.29615	-3.24235	-3.24889	2.18247	2.17205	2.08358
	PCAT14	prostate cancer associated transcript 14	0.00869191	-0.0578638	0				2.72677	2.71635	2.62788
	GGT5	gamma-glutamyltransferase 5	0.00869191	-0.0578638	0	4.46033	4.51414	4.50759	-0.829638	-0.840058	-0.92853
	ADORA2A-AS1	ADORA2A antisense RNA 1	0.00869191	-0.0578638	0	-2.17013	-2.11633	-2.12287	1.08945	1.07903	0.990561
	CRYBB2	crystallin beta B2	0.00869191	-0.0578638	0	0.86235	0.916154	0.909613	-2.78792	-2.79834	-2.88681
	MYO18B	myosin XVIIIB	-2.3002	-2.36675	-2.30889	-0.047263	0.00654092	0	4.96201	4.95159	4.86312
	ASPHD2	aspartate beta-hydroxylase domain containing 2	-2.34603	-2.41259	-2.35472	0.26273	0.316534	0.309993	0.01042	0	-0.0884725
	MN1	MN1 proto-oncogene, transcriptional regulator	-4.54067	-4.60722	-4.54936	0.586413	0.640217	0.633676	0.01042	0	-0.0884725
	EMID1	EMI domain containing 1	0.00869191	-0.0578638	0	-0.526955	-0.473151	-0.479692	2.01335	2.00293	1.91446
	LIF	LIF interleukin 6 family cytokine	0.00869191	-0.0578638	0	3.87787	3.93167	3.92513	-0.077946	-0.088366	-0.176838
	OSBP2	oxysterol binding protein 2	0.00869191	-0.0578638	0	-1.57855	-1.52475	-1.53129	2.34262	2.3322	2.24373
	SELM	selenoprotein M	-2.16337	-2.22993	-2.17207	0.25465	0.308454	0.301913	0.01042	0	-0.0884725
	PIK3IP1	phosphoinositide-3-kinase interacting protein 1	-4.1827	-4.24926	-4.1914	-0.047263	0.00654092	0	0.125237	0.114817	0.0263449
	PIK3IP1-AS1	PIK3IP1 divergent transcript	-2.15936	-2.22591	-2.16805	-0.047263	0.00654092	0	0.76205	0.75163	0.663158
	LOC339666	uncharacterized LOC339666	0.00869191	-0.0578638	0	-2.75059	-2.69678	-2.70332	0.641075	0.630655	0.542182
	LINC01399	long intergenic non-protein coding RNA 1399	0.00869191	-0.0578638	0	0.624952	0.678756	0.672215	-2.30592	-2.31634	-2.40481
	RASD2	RASD family member 2				6.69243	6.74623	6.73969	0.01042	0	-0.0884725
	MB	myoglobin				5.69647	5.75027	5.74373	0.01042	0	-0.0884725
	APOL1	apolipoprotein L1	-2.66932	-2.73587	-2.67801	-0.047263	0.00654092	0	2.14094	2.13052	2.04205
	IFT27	intraflagellar transport 27	0.00869191	-0.0578638	0	0.0327225	0.0865264	0.0799855	-2.25472	-2.26514	-2.35361
	TMPRSS6	transmembrane serine protease 6	4.08287	4.01632	4.07418	-0.302074	-0.24827	-0.254811	0.01042	0	-0.0884725
	RAC2	Rac family small GTPase 2	-1.00285	-1.06941	-1.01154	5.637	5.6908	5.68426	0.01042	0	-0.0884725
	CYTH4	cytohesin 4	-3.69682	-3.76337	-3.70551	2.07541	2.12921	2.12267	0.01042	0	-0.0884725
	ELFN2	extracellular leucine rich repeat and fibronectin type III domain containing 2	-0.62195	-0.688506	-0.630642	4.09337	4.14717	4.14063	0.01042	0	-0.0884725
	LGALS1	galectin 1	-2.96046	-3.02702	-2.96915	3.98023	4.03404	4.02749	0.01042	0	-0.0884725
	KCNJ4	potassium inwardly rectifying channel subfamily J member 4	0.0713703	0.00481462	0.0626784	-0.047263	0.00654092	0	-2.72151	-2.73193	-2.8204
	APOBEC3B	apolipoprotein B mRNA editing enzyme catalytic subunit 3B	-5.16769	-5.23425	-5.17639	0.0941411	0.147945	0.141404	0.01042	0	-0.0884725
	APOBEC3C	apolipoprotein B mRNA editing enzyme catalytic subunit 3C	-4.45298	-4.51953	-4.46167	1.23469	1.28849	1.28195	0.01042	0	-0.0884725
	PDGFB	platelet derived growth factor subunit B	-1.9721	-2.03866	-1.98079	0.542707	0.596511	0.58997	0.01042	0	-0.0884725
	MCHR1	melanin concentrating hormone receptor 1	-3.08178	-3.14833	-3.09047	0.741093	0.794897	0.788356	0.01042	0	-0.0884725
	CSDC2	cold shock domain containing C2	-3.91474	-3.9813	-3.92344	-0.047263	0.00654092	0	0.894171	0.883751	0.795279
	2003-09-01	#N/A	0.00869191	-0.0578638	0	0.295634	0.349438	0.342898	-2.70369	-2.71411	-2.80258
	LINC01315	long intergenic non-protein coding RNA 1315	0.00945561	-0.0571001	0.000763705	0	0.0538039	0.047263	-1.98023	-1.99065	-2.07912
	A4GALT	alpha 1,4-galactosyltransferase (P1PK blood group)	-3.53409	-3.60064	-3.54278	-0.047263	0.00654092	0	0.511336	0.500916	0.412443
	TSPO	translocator protein	-0.119213	-0.185768	-0.127905	2.4442	2.498	2.49146	0.01042	0	-0.0884725
	PRR34-AS1	PRR34 antisense RNA 1	0.00869191	-0.0578638	0	2.27272	2.32652	2.31998	-1.204	-1.21442	-1.30289
	MIRLET7BHG	MIRLET7B host gene	0.0580723	-0.00848343	0.0493804	0	0.0538039	0.047263	-3.73999	-3.75041	-3.83888
	LINC00898	long intergenic non-protein coding RNA 898	-0.98933	-1.05589	-0.998022	-0.047263	0.00654092	0	2.83148	2.82106	2.73258
	CNTN4	contactin 4	0.00869191	-0.0578638	0	-5.00383	-4.95003	-4.95657	4.00141	3.99099	3.90252
	EGOT	eosinophil granule ontogeny transcript	-2.89574	-2.96229	-2.90443	-0.047263	0.00654092	0	1.35898	1.34856	1.26009
	BHLHE40-AS1	BHLHE40 antisense RNA 1	-0.505789	-0.572345	-0.514481	1.98185	2.03565	2.02911	0.01042	0	-0.0884725
	HRH1	DEAH-box helicase 8				4.67395	4.72775	4.72121	0.01042	0	-0.0884725
	SYN2	synapsin II	-2.0021	-2.06866	-2.01079	1.70398	1.75778	1.75124	0.01042	0	-0.0884725
	TMEM40	transmembrane protein 40	0.00869191	-0.0578638	0	2.82409	2.87789	2.87135	-0.567497	-0.577917	-0.666389
	FBLN2	fibulin 2	-2.0797	-2.14625	-2.08839	4.82036	4.87416	4.86762	0.01042	0	-0.0884725
	SH3BP5	SH3 domain binding protein 5	-1.93258	-1.99914	-1.94127	-0.047263	0.00654092	0	2.57034	2.55992	2.47144
	RFTN1	raftlin, lipid raft linker 1	-4.02731	-4.09386	-4.036	-0.047263	0.00654092	0	0.184055	0.173635	0.0851623
	PLCL2	phospholipase C like 2	-3.28123	-3.34779	-3.28993	-0.047263	0.00654092	0	4.18771	4.17729	4.08882
	KCNH8	potassium voltage-gated channel subfamily H member 8	1.2666	1.20004	1.2579	-0.047263	0.00654092	0	-2.34506	-2.35548	-2.44395
	UBE2E2	ubiquitin conjugating enzyme E2 E2	-2.25652	-2.32307	-2.26521	-0.047263	0.00654092	0	0.289584	0.279164	0.190691
	THRB	thyroid hormone receptor beta	0.00869191	-0.0578638	0	-2.07385	-2.02005	-2.02659	0.394334	0.383914	0.295442
	RBMS3-AS3	RBMS3 antisense RNA 3	-5.31013	-5.37669	-5.31882	-0.047263	0.00654092	0	0.609405	0.598985	0.510513
	RBMS3	RNA binding motif single stranded interacting protein 3	-3.74643	-3.81299	-3.75513	-0.047263	0.00654092	0	0.405388	0.394968	0.306495
	GADL1	glutamate decarboxylase like 1	-3.79591	-3.86247	-3.80461	-0.047263	0.00654092	0	2.80516	2.79474	2.70627
	ZNF860	zinc finger protein 860	-2.07164	-2.1382	-2.08034	-0.047263	0.00654092	0	0.942631	0.932211	0.843739
	TRIM71	tripartite motif containing 71	0.156365	0.0898095	0.147673	-2.46646	-2.41265	-2.4192	0.01042	0	-0.0884725
	SUSD5	sushi domain containing 5	0.00869191	-0.0578638	0	2.73929	2.7931	2.78656	-0.640653	-0.651073	-0.739546
	STAC	SH3 and cysteine rich domain	-0.988989	-1.05554	-0.997681	-0.047263	0.00654092	0	8.13148	8.12106	8.03259
	DCLK3	doublecortin like kinase 3				-0.047263	0.00654092	0	5.19671	5.18629	5.09782
	TRANK1	tetratricopeptide repeat and ankyrin repeat containing 1	-0.575481	-0.642036	-0.584173	-0.047263	0.00654092	0	3.29692	3.2865	3.19803
	ITGA9	integrin subunit alpha 9	-0.262659	-0.329215	-0.271351	-0.047263	0.00654092	0	3.52502	3.5146	3.42612
	VILL	villin like	0.00869191	-0.0578638	0	-0.0963618	-0.0425579	-0.0490988	2.05535	2.04493	1.95646
	SCN11A	sodium voltage-gated channel alpha subunit 11	1.42985	1.36329	1.42115	-0.047263	0.00654092	0	-1.97746	-1.98788	-2.07635
	XIRP1	xin actin binding repeat containing 1	-4.11561	-4.18217	-4.1243	-0.047263	0.00654092	0	1.66882	1.6584	1.56992
	VIPR1	vasoactive intestinal peptide receptor 1	0.00869191	-0.0578638	0	2.16988	2.22368	2.21714	-0.565995	-0.576415	-0.664887
	LOC101928323		-2.02749	-2.09405	-2.03618	-0.047263	0.00654092	0	0.380679	0.370259	0.281787
	ACKR2	atypical chemokine receptor 2	0.505515	0.438959	0.496823	-2.06502	-2.01121	-2.01775	0.01042	0	-0.0884725
	KRBOX1	KRAB box domain containing 1	1.91147	1.84492	1.90278	-0.047263	0.00654092	0	-2.87357	-2.88399	-2.97246
	TGM4	transglutaminase 4	0.00869191	-0.0578638	0	2.06638	2.12018	2.11364	-0.56496	-0.57538	-0.663853
	CDCP1	CUB domain containing protein 1	0.00869191	-0.0578638	0	1.88026	1.93407	1.92753
	TMEM158	transmembrane protein 158	0.00869191	-0.0578638	0	4.55598	4.60978	4.60324	-0.25984	-0.27026	-0.358732
	CCR1	C-C motif chemokine receptor 1	-0.508514	-0.57507	-0.517206	-0.047263	0.00654092	0	3.21652	3.2061	3.11763
	CCR5	C-C motif chemokine receptor 5	0.00869191	-0.0578638	0	-3.05304	-2.99923	-3.00577	0.410132	0.399712	0.31124
	CCRL2	C-C motif chemokine receptor like 2	0.00869191	-0.0578638	0	2.44353	2.49734	2.49079	-2.98134	-2.99176	-3.08023
	MYL3	myosin light chain 3				-0.047263	0.00654092	0	5.58124	5.57082	5.48235
	CSPG5	chondroitin sulfate proteoglycan 5	-1.9653	-2.03186	-1.974	-0.047263	0.00654092	0	1.79001	1.77959	1.69112
	UCN2	urotensin 2	0.00869191	-0.0578638	0	3.59165	3.64546	3.63892	-2.01473	-2.02515	-2.11363
	COL7A1	collagen type VII alpha 1 chain	0.00869191	-0.0578638	0	2.75378	2.80758	2.80104	-2.20284	-2.21326	-2.30173
	P4HTM	prolyl 4-hydroxylase, transmembrane	-2.88183	-2.94838	-2.89052	-0.047263	0.00654092	0	0.79674	0.78632	0.697848
	SEMA3F	semaphorin 3F	3.24877	3.18221	3.24008	-0.696751	-0.642947	-0.649488	0.01042	0	-0.0884725
	DOCK3	dedicator of cytokinesis 3	-1.36813	-1.43469	-1.37682	4.10179	4.1556	4.14906	0.01042	0	-0.0884725
	ACY1	aminoacylase 1	0.00869191	-0.0578638	0	-2.05022	-1.99642	-2.00296	2.41498	2.40456	2.31608
	TNNC1	troponin I3, cardiac type	-1.20425	-1.2708	-1.21294	-0.047263	0.00654092	0	3.79586	3.78544	3.69697
	IL17RB	interleukin 17 receptor B	0.268165	0.201609	0.259473	-2.38578	-2.33198	-2.33852	0.01042	0	-0.0884725
	SPATA12	spermatogenesis associated 12	-1.5846	-1.65115	-1.59329	2.67882	2.73263	2.72609	0.01042	0	-0.0884725
	MITF	melanocyte inducing transcription factor	-1.84778	-1.91434	-1.85647	-0.047263	0.00654092	0	4.4742	4.46378	4.37531
	LINC00960	long intergenic non-protein coding RNA 960	0.0909534	0.0243977	0.0822615	-0.047263	0.00654092	0	-2.73009	-2.74051	-2.82899
	CADM2	cell adhesion molecule 2	0.00869191	-0.0578638	0	0.231017	0.284821	0.27828	-3.91464	-3.92506	-4.01354
	VGLL3	vestigial like family member 3	-1.33404	-1.4006	-1.34273	2.43001	2.48381	2.47727	0.01042	0	-0.0884725
	LINC00506	long intergenic non-protein coding RNA 506	0.00869191	-0.0578638	0	0.948226	1.00203	0.995489	-3.1509	-3.16132	-3.2498
	HTR1F	5-hydroxytryptamine receptor 1F	-0.311352	-0.377908	-0.320044	-0.047263	0.00654092	0	3.50592	3.4955	3.40703
	ST3GAL6	ST3 beta-galactoside alpha-2,3-sialyltransferase 6	0.00869191	-0.0578638	0	-2.15614	-2.10234	-2.10888	0.326903	0.316483	0.22801
	DCBLD2	discoidin, CUB and LCCL domain containing 2	-0.0382421	-0.104798	-0.046934	2.7876	2.84141	2.83487	0.01042	0	-0.0884725
	LOC152225		-3.75783	-3.82438	-3.76652	1.76735	1.82115	1.81461	0.01042	0	-0.0884725
	LINC00882	long intergenic non-protein coding RNA 882	0.00869191	-0.0578638	0	4.45422	4.50802	4.50148
	LINC00883	DPPA2 upstream binding RNA	0.00869191	-0.0578638	0	2.69709	2.75089	2.74435	-0.291908	-0.302328	-0.3908
	CD47	CD47 molecule	-2.30287	-2.36943	-2.31156	-0.0285807	0.0252232	0.0186823	0.0988925	0.0884725	0
	HHLA2	HHLA2 member of B7 family	-0.883597	-0.950152	-0.892289	-0.047263	0.00654092	0	3.88289	3.87247	3.78399
	MYH15	myosin heavy chain 15	0.6026	0.536045	0.593908	-0.047263	0.00654092	0	-2.87686	-2.88728	-2.97575
	DPPA2	developmental pluripotency associated 2	0.00869191	-0.0578638	0	-0.634632	-0.580828	-0.587369	4.6399	4.62948	4.54101
	TAGLN3	transgelin 3	-0.988322	-1.05488	-0.997014	-0.047263	0.00654092	0	3.5444	3.53398	3.44551
	TMPRSS7	transmembrane serine protease 7	-2.57506	-2.64162	-2.58375	-0.047263	0.00654092	0	2.79489	2.78447	2.69599
	C3orf52	chromosome 3 open reading frame 52	-2.22896	-2.29552	-2.23765	-0.047263	0.00654092	0	0.514746	0.504326	0.415854
	LINC01279	coiled-coil domain containing 80	-3.98432	-4.05088	-3.99301	-0.047263	0.00654092	0	1.55133	1.54091	1.45244
	CCDC80	coiled-coil domain containing 80	-5.71148	-5.77803	-5.72017	-0.047263	0.00654092	0	1.81172	1.8013	1.71283
	BOC	BOC cell adhesion associated, oncogene regulated	-1.50284	-1.5694	-1.51153	2.14397	2.19778	2.19123	0.01042	0	-0.0884725
	GAP43	growth associated protein 43	0.00869191	-0.0578638	0	2.18105	2.23485	2.22831	-4.51892	-4.52934	-4.61781
	UPK1B	uroplakin 1B	-1.13917	-1.20573	-1.14787	-0.047263	0.00654092	0	4.96296	4.95254	4.86407
	ARHGAP31	Rho GTPase activating protein 31	-4.08776	-4.15432	-4.09645	0.0378519	0.0916559	0.085115	0.01042	0	-0.0884725
	CD80	CD80 molecule	0.00869191	-0.0578638	0	-0.7262	-0.672396	-0.678937	2.57957	2.56915	2.48068
	MAATS1	cilia and flagella associated protein 91	0.00869191	-0.0578638	0				1.90632	1.8959	1.80743
	NR1I2	nuclear receptor subfamily 1 group I member 2	0.00869191	-0.0578638	0	-4.91342	-4.85962	-4.86616	2.22529	2.21487	2.1264
	FSTL1	follistatin like 1	-4.9096	-4.97616	-4.91829	-0.047263	0.00654092	0	0.335729	0.325309	0.236836
	ILDR1	immunoglobulin like domain containing receptor 1	0.00869191	-0.0578638	0	0.714226	0.76803	0.761489	-2.53233	-2.54275	-2.63122
	SEMA5B	semaphorin 5B	-0.9106	-0.977156	-0.919292	4.26631	4.32011	4.31357	0.01042	0	-0.0884725
	ADCY5	adenylate cyclase 5	3.88403	3.81748	3.87534	-0.331111	-0.277307	-0.283848	0.01042	0	-0.0884725
	KLF15	KLF transcription factor 15	3.31504	3.24849	3.30635	-0.047263	0.00654092	0	-0.669702	-0.680122	-0.768595
	EFCC1	EF-hand and coiled-coil domain containing 1	0.00869191	-0.0578638	0	0.343491	0.397295	0.390754	-4.44364	-4.45406	-4.54253
	PLXND1	plexin D1	-2.20256	-2.26912	-2.21125	1.54401	1.59781	1.59127	0.01042	0	-0.0884725
	NEK11	NIMA related kinase 11	-2.87629	-2.94285	-2.88498	0.309605	0.363409	0.356868	0.01042	0	-0.0884725
	NUDT16P1	nudix hydrolase 16 like 2, pseudogene	2.93077	2.86421	2.92207	-4.52227	-4.46846	-4.475	0.01042	0	-0.0884725
	CPNE4	copine 4	0.00869191	-0.0578638	0	-2.049	-1.99519	-2.00174	1.76172	1.7513	1.66283
	SLCO2A1	solute carrier organic anion transporter family member 2A1	-1.98419	-2.05074	-1.99288	-0.047263	0.00654092	0	0.809414	0.798994	0.710521
	FOXL2	forkhead box L2	0.00467886	-0.0618768	-0.00401305	-0.0538039	0	-0.00654092	4.96416	4.95374	4.86527
	FOXL2NB	FOXL2 neighbor	-2.31126	-2.37782	-2.31995	-0.047263	0.00654092	0	4.58637	4.57595	4.48748
	RBP1	AT-rich interaction domain 4A	0.826012	0.759456	0.81732	-3.5531	-3.4993	-3.50584	0.01042	0	-0.0884725
	CLSTN2	calsyntenin 2	-0.989186	-1.05574	-0.997878	-0.047263	0.00654092	0	4.14528	4.13486	4.04638
	PLS1	plastin 1	-0.29333	-0.359886	-0.302022	-0.047263	0.00654092	0	2.32541	2.31499	2.22651
	PAQR9	progestin and adipoQ receptor family member 9	1.15574	1.08918	1.14705	-2.48541	-2.43161	-2.43815	0.01042	0	-0.0884725
	PAQR9-AS1	PAQR9 antisense RNA 1	0.20835	0.141794	0.199658	-4.30673	-4.25293	-4.25947	0.01042	0	-0.0884725
	C3orf58	divergent protein kinase domain 2A	0.00869191	-0.0578638	0	-0.114632	-0.060828	-0.0673689	2.79182	2.7814	2.69293
	PLSCR4	phospholipid scramblase 4	-0.378483	-0.445039	-0.387175	-0.047263	0.00654092	0	2.96729	2.95687	2.86839
	ZIC4	Zic family member 4	0.00869191	-0.0578638	0	-0.247885	-0.194081	-0.200622	2.33643	2.32601	2.23754
	LOC440982	uncharacterized LOC440982	-1.99122	-2.05778	-1.99991	-0.047263	0.00654092	0	0.434885	0.424465	0.335992
	TM4SF4	transmembrane 4 L six family member 4	0.00869191	-0.0578638	0	-5.51567	-5.46187	-5.46841	1.39724	1.38682	1.29834
	LINC01214	long intergenic non-protein coding RNA 1214	0.00869191	-0.0578638	0	-1.63518	-1.58138	-1.58792	3.29596	3.28554	3.19707
	AADACP1	arylacetamide deacetylase pseudogene 1	-0.317978	-0.384534	-0.32667	-0.047263	0.00654092	0	2.96271	2.95229	2.86382
	MBNL1-AS1	MBNL1 antisense RNA 1	0.00869191	-0.0578638	0				1.92075	1.91033	1.82185
	MBNL1	muscleblind like splicing regulator 1	0.00869191	-0.0578638	0	-5.14484	-5.09104	-5.09758	1.07541	1.06499	0.976515
	P2RY1	purinergic receptor P2Y1	0.00869191	-0.0578638	0				8.36734	8.35692	8.26845
	TIPARP	TCDD inducible poly(ADP-ribose) polymerase	-0.0997733	-0.166329	-0.108465	-0.047263	0.00654092	0	2.06175	2.05133	1.96286
	LINC00886	long intergenic non-protein coding RNA 886	-0.539312	-0.605868	-0.548004	-0.047263	0.00654092	0	2.23854	2.22812	2.13965
	LINC00880	long intergenic non-protein coding RNA 880	-2.20871	-2.27527	-2.2174	-0.047263	0.00654092	0	2.56645	2.55603	2.46756
	VEPH1	ventricular zone expressed PH domain containing 1	-0.840837	-0.907393	-0.849529	-0.047263	0.00654092	0	2.73909	2.72867	2.6402
	PTX3	paired like homeodomain 3	-4.63839	-4.70495	-4.64708	2.26551	2.31931	2.31277	0.01042	0	-0.0884725
	SHOX2	SHOX homeobox 2	-5.11887	-5.18543	-5.12756	-0.047263	0.00654092	0	0.413825	0.403405	0.314932
	MLF1	myeloid leukemia factor 1	0.00869191	-0.0578638	0				3.85586	3.84544	3.75696
	C3orf80	chromosome 3 open reading frame 80	0.00869191	-0.0578638	0	-2.15253	-2.09872	-2.10526	1.00204	0.991619	0.903146
	SPTSSB	serine palmitoyltransferase small subunit B	0.00869191	-0.0578638	0	-2.19013	-2.13633	-2.14287	2.31741	2.30699	2.21851
	SI	premelanosome protein	0.00869191	-0.0578638	0	-6.46406	-6.41025	-6.4168	0.291404	0.280984	0.192511
	SLITRK3	SLIT and NTRK like family member 3				-0.047263	0.00654092	0	2.67064	2.66022	2.57175
	LOC100128164		-1.182	-1.24855	-1.19069	-0.047263	0.00654092	0	3.21971	3.20929	3.12082
	SLC7A14	solute carrier family 7 member 14	0.00869191	-0.0578638	0	1.53271	1.58652	1.57997	-2.30312	-2.31354	-2.40202
	TMEM212-AS1	TMEM212 antisense RNA 1	0.00869191	-0.0578638	0	-2.36961	-2.3158	-2.32234	3.40092	3.3905	3.30203
	LINC01208	long intergenic non-protein coding RNA 1208	-0.666175	-0.732731	-0.674867	-0.047263	0.00654092	0	3.23314	3.22272	3.13425
	LINC00501	long intergenic non-protein coding RNA 501	0.00869191	-0.0578638	0	-2.05115	-1.99735	-2.00389	0.957011	0.946591	0.858119
	LINC01014	long intergenic non-protein coding RNA 1014				-0.047263	0.00654092	0	2.77836	2.76794	2.67947
	GNB4	G protein subunit beta 4	-0.578507	-0.645062	-0.587198	-0.047263	0.00654092	0	2.10233	2.09191	2.00344
	MCF2L2	MCF.2 cell line derived transforming sequence-like 2	-2.8969	-2.96346	-2.90559	-0.047263	0.00654092	0	1.31847	1.30805	1.21957
	VWA5B2	von Willebrand factor A domain containing 5B2	0.00869191	-0.0578638	0	-0.0777611	-0.0239572	-0.0304981	2.92711	2.91669	2.82822
	LIPH	lipase C, hepatic type	-5.82413	-5.89069	-5.83283	-0.047263	0.00654092	0	2.21194	2.20152	2.11305
	LOC344887		0.00869191	-0.0578638	0	3.85762	3.91142	3.90488	-0.980256	-0.990676	-1.07915
	MASP1	MBL associated serine protease 1	0.16971	0.103155	0.161019	-2.83877	-2.78497	-2.79151	0.01042	0	-0.0884725
	TP63	tumor protein p63	-0.125773	-0.192328	-0.134464	-0.047263	0.00654092	0	3.84082	3.8304	3.74193
	P3H2	prolyl 3-hydroxylase 2	-3.77122	-3.83777	-3.77991	-0.047263	0.00654092	0	0.590768	0.580348	0.491876
	MB21D2	Mab-21 domain containing 2	-2.08428	-2.15084	-2.09297	-0.047263	0.00654092	0	1.31584	1.30542	1.21695
	LINC00887	long intergenic non-protein coding RNA 887	-2.51505	-2.58161	-2.52375	-0.047263	0.00654092	0	1.33717	1.32675	1.23827
	LRRC15	leucine rich repeat containing 15	-4.49016	-4.55672	-4.49885	2.31479	2.36859	2.36205	0.01042	0	-0.0884725
	LINC00884	ATP13A3 divergent transcript	0.00869191	-0.0578638	0	-0.566663	-0.512859	-0.5194	2.37091	2.36049	2.27202
	APOD	apolipoprotein D	0.00869191	-0.0578638	0	-3.44473	-3.39092	-3.39746	7.12057	7.11015	7.02167
	MFI2	melanotransferrin	-2.47726	-2.54382	-2.48596	-0.047263	0.00654092	0	0.302315	0.291895	0.203423
	CPLX1	complexin 1	2.46851	2.40196	2.45982	-0.548278	-0.494474	-0.501015	0.01042	0	-0.0884725
	SLC26A1	solute carrier family 26 member 1	2.87968	2.81312	2.87098	-0.389641	-0.335837	-0.342378	0.01042	0	-0.0884725
	FAM53A	family with sequence similarity 53 member A	1.73094	1.66439	1.72225	-0.047263	0.00654092	0	-2.56141	-2.57183	-2.6603
	SCARNA22	small Cajal body-specific RNA 22	0.538036	0.47148	0.529344	-0.047263	0.00654092	0	-1.97784	-1.98826	-2.07673
	NAT8L	N-acetyltransferase 8 like	0.152849	0.0862936	0.144157	-0.047263	0.00654092	0	-3.17609	-3.18651	-3.27498
	SORCS2	sortilin related VPS10 domain containing receptor 2	0.00869191	-0.0578638	0	3.39018	3.44398	3.43744	-1.33544	-1.34586	-1.43433
	AFAP1-AS1	AFAP1 antisense RNA 1	0.00869191	-0.0578638	0	1.46925	1.52306	1.51652	-2.78781	-2.79823	-2.88671
	HTRA3	calpain 5	0.00869191	-0.0578638	0	2.74137	2.79517	2.78863	-2.51913	-2.52955	-2.61803
	HS3ST1	heparan sulfate-glucosamine 3-sulfotransferase 1	0.00869191	-0.0578638	0	2.46424	2.51804	2.5115	-1.02513	-1.03555	-1.12402
	NKX3-2	NK3 homeobox 2	0.208195	0.14164	0.199503	-0.047263	0.00654092	0	-2.3572	-2.36762	-2.4561
	LINC01096	long intergenic non-protein coding RNA 1096	0.459971	0.393415	0.451279	-0.047263	0.00654092	0	-1.9761	-1.98652	-2.07499
	LINC00504	long intergenic non-protein coding RNA 504				4.18885	4.24266	4.23612	0.01042	0	-0.0884725
	LGI2	leucine rich repeat LGI family member 2	0.0665557	0	0.0578638	-0.0315714	0.0222325	0.0156916	-2.22392	-2.23434	-2.32281
	NWD2	NACHT and WD repeat domain containing 2	0.00446569	-0.06209	-0.00422621	-0.0538039	0	-0.00654092	4.55019	4.53977	4.4513
	TLR6	toll like receptor 6	-0.435074	-0.50163	-0.443766	3.76646	3.82026	3.81372	0.01042	0	-0.0884725
	KLB	klotho beta	0.986287	0.919731	0.977595	-2.7934	-2.7396	-2.74614	0.01042	0	-0.0884725
	RHOH	ras homolog family member H	0.675866	0.60931	0.667174	-2.1207	-2.0669	-2.07344	0.01042	0	-0.0884725
	CHRNA9	cholinergic receptor nicotinic alpha 9 subunit				3.91824	3.97204	3.9655	0.01042	0	-0.0884725
	LIMCH1	LIM and calponin homology domains 1	-3.56149	-3.62804	-3.57018	-0.047263	0.00654092	0	1.86635	1.85593	1.76745
	GABRA4	gamma-aminobutyric acid type A receptor subunit alpha4	0.00869191	-0.0578638	0	-3.89624	-3.84244	-3.84898	1.8899	1.87948	1.791
	GABRB1	gamma-aminobutyric acid type A receptor subunit beta1	0.00869191	-0.0578638	0	-2.95718	-2.90337	-2.90992	1.64469	1.63427	1.54579
	RPL21P44	ribosomal protein L21 pseudogene 44	0.00869191	-0.0578638	0	0.535611	0.589415	0.582874	-1.97836	-1.98878	-2.07725
	THEGL	sperm microtubule associated protein 2 like	0.00869191	-0.0578638	0	2.17172	2.22553	2.21899	-1.56613	-1.57655	-1.66502
	IGFBP7	insulin like growth factor binding protein 7	-2.30489	-2.37144	-2.31358	0	0.0538039	0.047263	0.0286382	0.0182182	-0.0702543
	UGT2B17	UDP glucuronosyltransferase family 2 member B17	0.00869191	-0.0578638	0	-0.78562	-0.731816	-0.738357	3.98375	3.97333	3.88486
	UGT2B15	UDP glucuronosyltransferase family 2 member B15	0.00869191	-0.0578638	0	-0.617429	-0.563625	-0.570166	4.25495	4.24453	4.15606
	UGT2A3	UDP glucuronosyltransferase family 2 member A3	-2.42397	-2.49052	-2.43266	-0.047263	0.00654092	0	1.05775	1.04733	0.958856
	SULT1E1	sulfotransferase family 1E member 1	0.618745	0.552189	0.610053	-4.14128	-4.08748	-4.09402	0.01042	0	-0.0884725
	ENAM	enamelin	0.00869191	-0.0578638	0	-1.95336	-1.89955	-1.90609	2.64446	2.63404	2.54556
	SLC4A4	solute carrier family 4 member 4	0.00869191	-0.0578638	0	0.0705944	0.124398	0.117857	-2.34245	-2.35287	-2.44134
	LOC728040		0.00869191	-0.0578638	0	-2.499	-2.4452	-2.45174	0.773607	0.763187	0.674714
	PPBP	pro-platelet basic protein	-0.000386916	-0.0669426	-0.00907882	5.30059	5.3544	5.34786	0.01042	0	-0.0884725
	PARM1	prostate androgen-regulated mucin-like protein 1	0.00869191	-0.0578638	0	-1.59006	-1.53626	-1.5428	3.10276	3.09234	3.00387
	C4orf26	odontogenesis associated phosphoprotein	-2.40898	-2.47554	-2.41767	1.94447	1.99828	1.99173	0.01042	0	-0.0884725
	LINC01094	long intergenic non-protein coding RNA 1094	-0.15453	-0.221086	-0.163222	3.34872	3.40252	3.39598	0.01042	0	-0.0884725
	NAA11	N-alpha-acetyltransferase 11, NatA catalytic subunit	0.00869191	-0.0578638	0	0.292069	0.345873	0.339332	-4.51294	-4.52336	-4.61184
	PCAT4	prostate cancer associated transcript 4	-2.39741	-2.46396	-2.4061	0.0625033	0.116307	0.109766	0.01042	0	-0.0884725
	PRDM8	PR/SET domain 8	-3.45749	-3.52405	-3.46618	0.343734	0.397538	0.390997	0.01042	0	-0.0884725
	SCD5	stearoyl-CoA desaturase 5	-2.22236	-2.28891	-2.23105	0.800758	0.854562	0.848021	0.01042	0	-0.0884725
	PLAC8	galectin 13	-0.5675	-0.634055	-0.576191	-0.047263	0.00654092	0	3.1776	3.16718	3.07871
	HPSE	heparanase	-2.0717	-2.13825	-2.08039	-0.047263	0.00654092	0	1.82544	1.81502	1.72655
	NKX6-1	NK6 homeobox 1	0.00869191	-0.0578638	0	1.62643	1.68023	1.67369
	MAPK10	mitogen-activated protein kinase 10	0.00869191	-0.0578638	0	2.06506	2.11886	2.11232	-0.981974	-0.992394	-1.08087
	C4orf36	chromosome 4 open reading frame 36	-3.68703	-3.75358	-3.69572	-0.047263	0.00654092	0	0.233854	0.223434	0.134961
	ABCG2	ATP binding cassette subfamily G member 2 (JR blood group)	3.52932	3.46276	3.52063	-0.344873	-0.291069	-0.29761	0.01042	0	-0.0884725
	SNCA	synuclein alpha	-0.966524	-1.03308	-0.975216	-0.047263	0.00654092	0	2.90458	2.89416	2.80569
	BMPR1B	bone morphogenetic protein receptor type 1B	0.0711944	0.00463866	0.0625024	-0.047263	0.00654092	0	-1.9573	-1.96772	-2.0562
	UNC5C	unc-5 netrin receptor C	0.239699	0.173143	0.231007	-0.047263	0.00654092	0	-3.50201	-3.51243	-3.6009
	ADH4	alcohol dehydrogenase 7 (class IV), mu or sigma polypeptide	2.73051	2.66396	2.72182	-0.351788	-0.297985	-0.304525	0.01042	0	-0.0884725
	BANK1	B cell scaffold protein with ankyrin repeats 1	0.00869191	-0.0578638	0	-0.119886	-0.0660824	-0.0726233	2.69631	2.68589	2.59742
	LOC102723704	uncharacterized LOC102723704	-0.765388	-0.831944	-0.77408	-0.047263	0.00654092	0	2.6921	2.68168	2.59321
	CXXC4	CXXC finger protein 4	0.0206077	-0.045948	0.0119158	0	0.0538039	0.047263	-3.93708	-3.9475	-4.03597
	NPNT	nephronectin	0.00869191	-0.0578638	0	-1.3169	-1.2631	-1.26964	2.18611	2.17569	2.08721
	DKK2	dickkopf WNT signaling pathway inhibitor 2	0.00869191	-0.0578638	0	2.03539	2.08919	2.08265	-1.98248	-1.9929	-2.08137
	SGMS2	sphingomyelin synthase 2	-2.02162	-2.08817	-2.03031	0	0.0538039	0.047263	0.0455482	0.0351282	-0.0533443
	LEF1	lymphoid enhancer binding factor 1	0.00869191	-0.0578638	0	-0.100881	-0.0470773	-0.0536182	2.93681	2.92639	2.83792
	LEF1-AS1	LEF1 antisense RNA 1	-1.44849	-1.51504	-1.45718	-0.047263	0.00654092	0	2.02143	2.01101	1.92254
	CCDC109B	mitochondrial calcium uniporter dominant negative subunit beta	-2.32992	-2.39648	-2.33861	0.135797	0.189601	0.18306	0.01042	0	-0.0884725
	EGF	epidermal growth factor	-2.26264	-2.32919	-2.27133	-0.047263	0.00654092	0	0.221909	0.211489	0.123017
	ARSJ	arylsulfatase family member J	-2.19644	-2.26299	-2.20513	-0.047263	0.00654092	0	0.651974	0.641554	0.553081
	MYOZ2	myozenin 2	-2.4659	-2.53246	-2.4746	-0.047263	0.00654092	0	3.73653	3.72611	3.63764
	PDE5A	phosphodiesterase 5A	-3.21983	-3.28638	-3.22852	-0.047263	0.00654092	0	1.05976	1.04934	0.960863
	LOC100507487		-2.16348	-2.23004	-2.17217	-0.047263	0.00654092	0	0.288044	0.277624	0.189152
	PCDH10	protocadherin 10	0.00869191	-0.0578638	0	0.646904	0.700708	0.694167	-5.47461	-5.48503	-5.5735
	INPP4B	inositol polyphosphate-4-phosphatase type II B				4.81239	4.86619	4.85965	0.01042	0	-0.0884725
	ARHGAP10	Rho GTPase activating protein 21	-4.64946	-4.71602	-4.65815	-0.047263	0.00654092	0	4.15037	4.13995	4.05148
	FAM160A1	FHF complex subunit HOOK interacting protein 1A	0.00869191	-0.0578638	0	2.26634	2.32014	2.3136	-0.600606	-0.611026	-0.699498
	GUCY1A3	guanylate cyclase 1 soluble subunit alpha 1	-3.10606	-3.17261	-3.11475	-0.047263	0.00654092	0	3.23536	3.22494	3.13647
	GUCY1B3	guanylate cyclase 1 soluble subunit beta 1	-1.47475	-1.5413	-1.48344	-0.047263	0.00654092	0	2.03097	2.02055	1.93208
	LINC01207	small integral membrane protein 31				-0.047263	0.00654092	0	6.85791	6.84749	6.75901
	APELA	apelin receptor early endogenous ligand	0.00869191	-0.0578638	0				9.78537	9.77495	9.68647
	DDX60	DExD/H-box helicase 60	-2.50945	-2.57601	-2.51814	0.093349	0.147153	0.140612	0.01042	0	-0.0884725
	ASB5	ankyrin repeat and SOCS box containing 5	-0.00199385	-0.0685495	-0.0106858	4.3324	4.3862	4.37966	0.01042	0	-0.0884725
	VEGFC	vascular endothelial growth factor C				4.69615	4.74995	4.74341	0.01042	0	-0.0884725
	TENM3	teneurin transmembrane protein 3	-4.6378	-4.70436	-4.64649	-0.047263	0.00654092	0	3.31964	3.30922	3.22075
	TLR3	toll like receptor 3	0.00869191	-0.0578638	0	0.133876	0.18768	0.181139	-1.98681	-1.99723	-2.0857
	F11	zinc finger protein 160	2.31728	2.25072	2.30858	-0.980744	-0.92694	-0.933481	0.01042	0	-0.0884725
	F11-AS1	F11 antisense RNA 1	0.00869191	-0.0578638	0				1.67618	1.66576	1.57729
	MTNR1A	melatonin receptor 1A	-1.31233	-1.37889	-1.32102	-0.047263	0.00654092	0	3.22496	3.21454	3.12607
	AHRR	cytochrome P450 family 1 subfamily A member 1	-2.0706	-2.13716	-2.07929	-0.047263	0.00654092	0	0.108216	0.0977962	0.00932376
	LOC100506688		-3.48788	-3.55444	-3.49657	-0.047263	0.00654092	0	1.62522	1.6148	1.52633
	ROPN1L	rhophilin associated tail protein 1 like	-4.80342	-4.86998	-4.81211	0.34867	0.402474	0.395933	0.01042	0	-0.0884725
	DNAH5	dynein axonemal heavy chain 5	-2.6393	-2.70586	-2.64799	0.606143	0.659947	0.653406	0.01042	0	-0.0884725
	FBXL7	F-box and leucine rich repeat protein 7	-0.619803	-0.686358	-0.628495	-0.047263	0.00654092	0	2.48436	2.47394	2.38547
	FAM134B	reticulophagy regulator 1	0.00869191	-0.0578638	0	-0.253441	-0.199637	-0.206178	4.64658	4.63616	4.54768
	LOC101929524		-0.988139	-1.05469	-0.996831	-0.047263	0.00654092	0	4.72926	4.71884	4.63037
	CDH6	cadherin 6	-0.221153	-0.287709	-0.229845	-0.047263	0.00654092	0	2.00319	1.99277	1.9043
	NPR3	NPR3 like, GATOR1 complex subunit	0.00869191	-0.0578638	0	3.0985	3.15231	3.14576	-0.413648	-0.424068	-0.512541
	PRLR	prolactin receptor	0.265924	0.199368	0.257232	-2.68558	-2.63178	-2.63832	0.01042	0	-0.0884725
	IL7R	interleukin 7 receptor	-1.5446	-1.61116	-1.55329	5.33476	5.38856	5.38202	0.01042	0	-0.0884725
	UGT3A1	UDP glycosyltransferase family 3 member A1	0.00869191	-0.0578638	0	-2.85859	-2.80479	-2.81133	2.46073	2.45031	2.36184
	SLC1A3	solute carrier family 1 member 3	-2.14156	-2.20811	-2.15025	-0.047263	0.00654092	0	1.93742	1.927	1.83853
	EGFLAM	EGF like, fibronectin type III and laminin G domains	0.00869191	-0.0578638	0	-2.9375	-2.8837	-2.89024	0.734402	0.723982	0.635509
	LINC01265	long intergenic non-protein coding RNA 1265	0.00869191	-0.0578638	0	0.131135	0.184939	0.178398	-2.01764	-2.02806	-2.11654
	OSMR	oncostatin M receptor	-2.07	-2.13655	-2.07869	-0.047263	0.00654092	0	0.192579	0.182159	0.0936868
	LOC101926940					3.84731	3.90111	3.89457	0.01042	0	-0.0884725
	PTGER4	prostaglandin E receptor 4	-0.100978	-0.167534	-0.10967	-0.047263	0.00654092	0	2.16413	2.15371	2.06524
	CARD6	caspase recruitment domain family member 6	0.00869191	-0.0578638	0	-1.48722	-1.43342	-1.43996	3.92518	3.91476	3.82629
	CCDC152	coiled-coil domain containing 152	0.298918	0.232362	0.290226	-2.8284	-2.7746	-2.78114	0.01042	0	-0.0884725
	SEPP1	selenoprotein P	0.00869191	-0.0578638	0	-2.41902	-2.36522	-2.37176	0.513444	0.503024	0.414552
	HMGCS1	3-hydroxy-3-methylglutaryl-CoA synthase 1	0.00869191	-0.0578638	0	-2.96603	-2.91223	-2.91877	0.265694	0.255274	0.166801
	CCL28	ectodermal-neural cortex 1	0.00869191	-0.0578638	0	-0.243989	-0.190185	-0.196726	5.43055	5.42013	5.33165
	EMB	exportin 1	0.00869191	-0.0578638	0	-8.0882	-8.03439	-8.04093	1.80325	1.79283	1.70436
	ISL1	ISL LIM homeobox 1	0.00869191	-0.0578638	0				1.80536	1.79494	1.70647
	FST	follistatin	5.11127	5.04472	5.10258	-1.75838	-1.70457	-1.71111	0.01042	0	-0.0884725
	LOC102467147		0.00869191	-0.0578638	0	-0.292096	-0.238292	-0.244833	2.71458	2.70416	2.61569
	C5orf67	chromosome 5 putative open reading frame 67	-1.98881	-2.05536	-1.9975	-0.047263	0.00654092	0	3.51139	3.50097	3.4125
	ACTBL2	actin beta like 2	-4.41206	-4.47862	-4.42075	-0.047263	0.00654092	0	0.447616	0.437196	0.348723
	RAB3C	RAB3C, member RAS oncogene family	0.00869191	-0.0578638	0	-3.97804	-3.92424	-3.93078	0.783946	0.773526	0.685053
	ADAMTS6	ADAM metallopeptidase with thrombospondin type 1 motif 6	0.00869191	-0.0578638	0	2.39532	2.44912	2.44258	-1.21232	-1.22274	-1.31121
	FOXD1	forkhead box D1	-1.13065	-1.1972	-1.13934	2.2548	2.30861	2.30207	0.01042	0	-0.0884725
	GCNT4	glucosaminyl (N-acetyl) transferase 4	0.00869191	-0.0578638	0	-0.137196	-0.0833916	-0.0899325	3.74895	3.73853	3.65006
	LINC01336	glucosaminyl (N-acetyl) transferase 4	-1.36673	-1.43329	-1.37543	-0.047263	0.00654092	0	3.36924	3.35882	3.27035
	IQGAP2	IQ motif containing GTPase activating protein 2	0.258773	0.192217	0.250081	-2.3395	-2.28569	-2.29223	0.01042	0	-0.0884725
	F2RL2	coagulation factor II thrombin receptor like 2	0.705315	0.638759	0.696623	-0.047263	0.00654092	0	-3.52411	-3.53453	-3.623
	S100Z	S100 calcium binding protein Z				-0.047263	0.00654092	0	3.2732	3.26278	3.1743
	CMYA5	cardiomyopathy associated 5	0.00869191	-0.0578638	0	-0.763904	-0.7101	-0.716641	2.71034	2.69992	2.61145
	CTD-2201I18.1	THBS4 antisense RNA 1	0.43409	0.367534	0.425398	-3.0139	-2.9601	-2.96664	0.01042	0	-0.0884725
	ACOT12	acyl-CoA thioesterase 12	1.31105	1.24449	1.30236	-3.10714	-3.05333	-3.05987	0.01042	0	-0.0884725
	LINC01338	long intergenic non-protein coding RNA 1338	0.00869191	-0.0578638	0	1.95273	2.00653	1.99999	-0.393916	-0.404336	-0.492808
	EDIL3	EGF like repeats and discoidin domains 3	-4.20266	-4.26922	-4.21136	-0.047263	0.00654092	0	4.85425	4.84383	4.75536
	LUCAT1	lung cancer associated transcript 1	-1.58782	-1.65438	-1.59651	2.63504	2.68884	2.6823	0.01042	0	-0.0884725
	MCTP1	multiple C2 and transmembrane domain containing 1	-0.958409	-1.02496	-0.967101	3.04719	3.101	3.09446	0.01042	0	-0.0884725
	ERAP2	endoplasmic reticulum aminopeptidase 2	-2.02924	-2.09579	-2.03793	0.197233	0.251036	0.244496	0.01042	0	-0.0884725
	SLCO4C1	solute carrier organic anion transporter family member 4C1	1.0588	0.992242	1.05011	-3.18149	-3.12769	-3.13423	0.01042	0	-0.0884725
	EFNA5	ephrin A5	0.00869191	-0.0578638	0	1.07737	1.13117	1.12463	-2.43597	-2.44639	-2.53487
	LINC01023	long intergenic non-protein coding RNA 1023	0.467445	0.400889	0.458753	-2.17472	-2.12091	-2.12745	0.01042	0	-0.0884725
	TSLP	thymic stromal lymphopoietin	-2.79721	-2.86377	-2.8059	-0.047263	0.00654092	0	1.60536	1.59494	1.50647
	TNFAIP8	TNF alpha induced protein 8	-2.13896	-2.20551	-2.14765	-0.047263	0.00654092	0	0.438332	0.427912	0.339439
	LOX	lysyl oxidase	0.00869191	-0.0578638	0	1.96176	2.01556	2.00902	-0.253878	-0.264298	-0.352771
	PRDM6	PR/SET domain 6	-0.988297	-1.05485	-0.996989	-0.047263	0.00654092	0	2.48678	2.47636	2.38789
	LINC01170	long intergenic non-protein coding RNA 1170	-1.98889	-2.05545	-1.99758	-0.047263	0.00654092	0	1.48474	1.47432	1.38585
	FBN2	fibrillin 2	-1.5734	-1.63996	-1.58209	-0.047263	0.00654092	0	8.40721	8.39679	8.30832
	ADAMTS19	ADAM metallopeptidase with thrombospondin type 1 motif 19	2.72255	2.656	2.71386	-0.321313	-0.267509	-0.27405	0.01042	0	-0.0884725
	CSF2	colony stimulating factor 2				5.89608	5.94988	5.94334	0.01042	0	-0.0884725
	SLC22A4	solute carrier family 22 member 4	-1.08844	-1.155	-1.09713	2.01119	2.065	2.05846	0.01042	0	-0.0884725
	SOWAHA	sosondowah ankyrin repeat domain family member A	2.6499	2.58334	2.6412	-0.354016	-0.300212	-0.306753	0.01042	0	-0.0884725
	LEAP2	liver enriched antimicrobial peptide 2	0.00869191	-0.0578638	0	-2.22963	-2.17583	-2.18237	0.270776	0.260356	0.171884
	FSTL4	follistatin like 4				-0.047263	0.00654092	0	0.190881	0.180461	0.0919888
	FBXL21	F-box and leucine rich repeat protein 21, pseudogene	0.717369	0.650814	0.708677	-0.047263	0.00654092	0	-3.07889	-3.08931	-3.17778
	GFRA3	GDNF family receptor alpha 3	0.00869191	-0.0578638	0	0.406158	0.459962	0.453421	-4.41116	-4.42158	-4.51005
	PSD2	pleckstrin and Sec7 domain containing 2	-0.701078	-0.767633	-0.709769	2.2858	2.3396	2.33306	0.01042	0	-0.0884725
	CYSTM1	cysteine rich transmembrane module containing 1	0.00869191	-0.0578638	0	-0.187886	-0.134082	-0.140623	2.47464	2.46422	2.37575
	HBEGF	heparin binding EGF like growth factor	-2.93934	-3.0059	-2.94804	-0.047263	0.00654092	0	0.433608	0.423187	0.334715
	SLC4A9	solute carrier family 4 member 9	-0.405797	-0.472353	-0.414489	-0.047263	0.00654092	0	4.06591	4.05549	3.96702
	CD14	NADH:ubiquinone oxidoreductase subunit A2	-1.48655	-1.5531	-1.49524	-0.047263	0.00654092	0	2.59349	2.58307	2.4946
	PCDHB7	protocadherin beta 7	0.00869191	-0.0578638	0	0.0558239	0.109628	0.103087	-2.7324	-2.74282	-2.83129
	PCDHGA3	protocadherin gamma subfamily A, 3	0.00869191	-0.0578638	0	1.24331	1.29711	1.29057	-2.13877	-2.14919	-2.23766
	ARAP3	ArfGAP with RhoGAP domain, ankyrin repeat and PH domain 3	0.00869191	-0.0578638	0	0.502781	0.556585	0.550044	-3.05135	-3.06177	-3.15024
	FGF1	fibroblast growth factor 1	-2.11469	-2.18125	-2.12338	2.38835	2.44216	2.43562	0.01042	0	-0.0884725
	KCTD16	potassium channel tetramerization domain containing 16	-3.07716	-3.14372	-3.08585	-0.047263	0.00654092	0	2.19733	2.18691	2.09843
	STK32A	serine/threonine kinase 32A	-2.70018	-2.76674	-2.70888	-0.047263	0.00654092	0	0.404892	0.394472	0.306
	DPYSL3	dihydropyrimidinase like 3	-3.27005	-3.33661	-3.27874	-0.047263	0.00654092	0	1.66396	1.65354	1.56507
	JAKMIP2-AS1	JAKMIP2 antisense RNA 1	0.00869191	-0.0578638	0	-3.21923	-3.16543	-3.17197	1.12181	1.11139	1.02292
	SPINK13	serine peptidase inhibitor Kazal type 13	-4.84901	-4.91557	-4.8577	-0.047263	0.00654092	0	0.99733	0.98691	0.898437
	SH3TC2	SH3 domain and tetratricopeptide repeats 2	-5.05633	-5.12289	-5.06503	0.0152197	0.0690236	0.0624827	0.01042	0	-0.0884725
	LOC255187		-2.80498	-2.87154	-2.81368	1.83816	1.89197	1.88543	0.01042	0	-0.0884725
	PDE6A	phosphodiesterase 6A	-2.05287	-2.11942	-2.06156	0.244822	0.298626	0.292085	0.01042	0	-0.0884725
	PDGFRB	platelet derived growth factor receptor beta	0.00869191	-0.0578638	0	0.228603	0.282407	0.275866	-1.97502	-1.98544	-2.07392
	CAMK2A	calcium/calmodulin dependent protein kinase II alpha	-2.19232	-2.25888	-2.20101	-0.047263	0.00654092	0	3.74804	3.73762	3.64915
	ARSI	arylsulfatase family member I	-2.43882	-2.50538	-2.44751	0.793839	0.847643	0.841102	0.01042	0	-0.0884725
	CD74	CD74 molecule	0.00869191	-0.0578638	0	-6.21987	-6.16607	-6.17261	1.80508	1.79466	1.70619
	ZNF300P1	zinc finger protein 300 pseudogene 1	2.22159	2.15503	2.2129	-0.047263	0.00654092	0	-0.803668	-0.814088	-0.90256
	SPARC	secreted protein acidic and cysteine rich	-5.11858	-5.18514	-5.12728	0	0.0538039	0.047263	0.0670385	0.0566184	-0.031854
	SAP30L-AS1	SAP30L antisense RNA 1 (head to head)	-2.22917	-2.29572	-2.23786	-0.047263	0.00654092	0	0.301908	0.291488	0.203015
	FAXDC2	fatty acid hydroxylase domain containing 2	0.00869191	-0.0578638	0	-1.72481	-1.67101	-1.67755	2.16774	2.15732	2.06884
	MIR378H	microRNA 378h	0.00482329	-0.0617324	-0.00386862	-0.0538039	0	-0.00654092	4.60245	4.59203	4.50356
	CYFIP2	cytoplasmic FMR1 interacting protein 2	-2.86529	-2.93184	-2.87398	0.0884258	0.14223	0.135689	0.01042	0	-0.0884725
	NIPAL4	NIPA like domain containing 4				7.25561	7.30941	7.30287	0.01042	0	-0.0884725
	ADAM19	ADAM metallopeptidase domain 19	-3.8667	-3.93326	-3.8754	2.19219	2.24599	2.23945	0.01042	0	-0.0884725
	FABP6	fatty acid binding protein 6				2.11176	2.16557	2.15903	0.01042	0	-0.0884725
	C1QTNF2	C1q and TNF related 2	-0.621568	-0.688123	-0.63026	2.47041	2.52422	2.51768	0.01042	0	-0.0884725
	TENM2	teneurin transmembrane protein 2	0.00869191	-0.0578638	0	-3.48746	-3.43366	-3.4402	0.258666	0.248246	0.159774
	CTB-178M22.2	TENM2 antisense RNA 2	-2.98809	-3.05465	-2.99678	-0.047263	0.00654092	0	0.668514	0.658094	0.569622
	FGF18	fibroblast growth factor 18	-1.10648	-1.17304	-1.11517	-0.047263	0.00654092	0	4.32342	4.313	4.22452
	NEURL1B	neuralized E3 ubiquitin protein ligase 1B	-3.30059	-3.36715	-3.30929	-0.047263	0.00654092	0	1.20178	1.19136	1.10289
	CDHR2	cadherin related family member 2	2.1372	2.07064	2.12851	-0.047263	0.00654092	0	-1.37071	-1.38113	-1.4696
	SNCB	synuclein beta	0.00869191	-0.0578638	0	2.53348	2.58728	2.58074	-0.396306	-0.406726	-0.495199
	LOC202181		0.00869191	-0.0578638	0	1.64664	1.70045	1.69391	-2.06668	-2.0771	-2.16557
	RNF130	ring finger protein 130	0.465905	0.39935	0.457213	-0.047263	0.00654092	0	-2.41978	-2.4302	-2.51867
	GFPT2	glutamine-fructose-6-phosphate transaminase 2	-1.32547	-1.39203	-1.33417	2.55495	2.60876	2.60222	0.01042	0	-0.0884725
	FOXF2	forkhead box F2	-1.00333	-1.06989	-1.01202	4.89316	4.94696	4.94042	0.01042	0	-0.0884725
	PPP1R3G	protein phosphatase 1 regulatory subunit 3G	-2.28139	-2.34795	-2.29008	0.153852	0.207656	0.201115	0.01042	0	-0.0884725
	BMP6	bone morphogenetic protein 6	-2.62435	-2.6909	-2.63304	1.40517	1.45898	1.45243	0.01042	0	-0.0884725
	ERVFRD-1	endogenous retrovirus group FRD member 1, envelope	-1.98954	-2.0561	-1.99823	-0.047263	0.00654092	0	1.60732	1.5969	1.50842
	ADTRP	androgen dependent TFPI regulating protein	-1.76011	-1.82666	-1.7688	2.06592	2.11973	2.11319	0.01042	0	-0.0884725
	RNF182	ring finger protein 182	-2.31116	-2.37772	-2.31985	-0.047263	0.00654092	0	2.22421	2.21379	2.12532
	GMPR	guanosine monophosphate reductase	-3.46912	-3.53568	-3.47782	1.14267	1.19647	1.18993	0.01042	0	-0.0884725
	RNF144B	ring finger protein 144B	-0.819429	-0.885985	-0.828121	2.45672	2.51052	2.50398	0.01042	0	-0.0884725
	ID4	inhibitor of DNA binding 4	0.00869191	-0.0578638	0	-1.45644	-1.40263	-1.40917	2.0649	2.05448	1.96601
	NBAT1	neuroblastoma associated transcript 1	-2.493	-2.55956	-2.50169	0.25645	0.310254	0.303714	0.01042	0	-0.0884725
	GPLD1	glycosylphosphatidylinositol specific phospholipase D1	0.00869191	-0.0578638	0	-1.26349	-1.20969	-1.21623	2.83858	2.82816	2.73969
	FAM65B	RHO family interacting cell polarization regulator 2	-5.11915	-5.1857	-5.12784	-0.047263	0.00654092	0	1.13933	1.12891	1.04044
	SLC17A4	solute carrier family 17 member 4	2.01962	1.95306	2.01093	-3.06137	-3.00757	-3.01411	0.01042	0	-0.0884725
	SLC17A1	solute carrier family 17 member 1	3.51188	3.44532	3.50318	-1.40933	-1.35552	-1.36206	0.01042	0	-0.0884725
	TRIM38	tripartite motif containing 38	-2.23543	-2.30199	-2.24412	-0.047263	0.00654092	0	3.34961	3.33919	3.25072
	HIST1H1E	H1.4 linker histone, cluster member	0.815801	0.749245	0.807109	-0.047263	0.00654092	0	-1.98015	-1.99057	-2.07904
	BTN2A2	butyrophilin subfamily 2 member A2	-2.14936	-2.21591	-2.15805	0.100554	0.154358	0.147817	0.01042	0	-0.0884725
	BTN1A1	butyrophilin subfamily 1 member A1	0.00869191	-0.0578638	0	-2.18059	-2.12678	-2.13332	3.29639	3.28597	3.19749
	ZNF391	zinc finger protein 391	1.01851	0.951953	1.00982	-0.047263	0.00654092	0	-2.82503	-2.83545	-2.92392
	TOB2P1	transducer of ERBB2, 2 pseudogene 1	0.00869191	-0.0578638	0	0.043941	0.0977449	0.091204	-2.26845	-2.27887	-2.36734
	OR12D2	olfactory receptor family 12 subfamily D member 2	-2.31077	-2.37732	-2.31946	-0.047263	0.00654092	0	1.6602	1.64978	1.5613
	ZFP57	ZFP57 zinc finger protein	-1.98871	-2.05526	-1.9974	-0.047263	0.00654092	0	3.29881	3.28839	3.19992
	ATAT1	alpha tubulin acetyltransferase 1	0.01996	-0.0465957	0.0112681	0	0.0538039	0.047263	-3.81729	-3.82771	-3.91618
	DDR1	discoidin domain receptor tyrosine kinase 1	-2.76276	-2.82932	-2.77145	-0.047263	0.00654092	0	0.239261	0.228841	0.140369
	HLA-B	major histocompatibility complex, class I, B	-2.08492	-2.15147	-2.09361	-0.047263	0.00654092	0	0.88356	0.87314	0.784667
	MICA	MHC class I polypeptide-related sequence A	-3.93464	-4.00119	-3.94333	-0.047263	0.00654092	0	0.324885	0.314465	0.225993
	TNF	tumor necrosis factor	-3.51067	-3.57723	-3.51936	-0.047263	0.00654092	0	1.71493	1.70451	1.61604
	LTB	lymphotoxin beta	-3.11855	-3.1851	-3.12724	-0.047263	0.00654092	0	2.16956	2.15914	2.07067
	C2	heterogeneous nuclear ribonucleoprotein C	0.00869191	-0.0578638	0	-0.648134	-0.59433	-0.600871	3.05591	3.04549	2.95701
	CYP21A2	cytochrome P450 family 21 subfamily A member 2	0.00869191	-0.0578638	0	2.3194	2.37321	2.36667	-0.244593	-0.255013	-0.343486
	GPSM3	G protein signaling modulator 3	-1.9487	-2.01525	-1.95739	1.37064	1.42444	1.4179	0.01042	0	-0.0884725
	TAP1	SEC14 like lipid binding 2	-2.92308	-2.98963	-2.93177	-0.047263	0.00654092	0	1.68864	1.67822	1.58975
	PSMB9	proteasome 20S subunit beta 9	-5.66075	-5.72731	-5.66944	-0.047263	0.00654092	0	1.87037	1.85995	1.77148
	IP6K3	inositol hexakisphosphate kinase 3	0.00869191	-0.0578638	0	5.50131	5.55512	5.54857	-0.98132	-0.99174	-1.08021
	FKBP5	FKBP prolyl isomerase 5	0.903526	0.836971	0.894834	-0.047263	0.00654092	0	-2.61336	-2.62378	-2.71226
	ARMC12	armadillo repeat containing 12	0.00869191	-0.0578638	0	1.11817	1.17197	1.16543	-2.9785	-2.98892	-3.07739
	CDKN1A	cysteine rich DPF motif domain containing 1	-2.93008	-2.99663	-2.93877	0	0.0538039	0.047263	0.0816201	0.0712001	-0.0172723
	MDGA1	MAM domain containing glycosylphosphatidylinositol anchor 1	-2.70158	-2.76813	-2.71027	-0.047263	0.00654092	0	4.08001	4.06959	3.98111
	GLP1R	glucagon like peptide 1 receptor	0.00869191	-0.0578638	0	-2.75138	-2.69757	-2.70411	2.12036	2.10994	2.02147
	DAAM2	dishevelled associated activator of morphogenesis 2	-2.77224	-2.8388	-2.78093	-0.047263	0.00654092	0	2.29303	2.28261	2.19414
	LOC101929555	uncharacterized LOC101929555	-2.02655	-2.0931	-2.03524	-0.047263	0.00654092	0	1.20533	1.19491	1.10644
	TREML1	triggering receptor expressed on myeloid cells like 1	0.00869191	-0.0578638	0	-3.04978	-2.99598	-3.00252	1.60567	1.59525	1.50678
	MDFI	MyoD family inhibitor	0.00869191	-0.0578638	0	4.69093	4.74473	4.73819	-2.67967	-2.69009	-2.77856
	C6orf132	chromosome 6 open reading frame 132	-1.98837	-2.05492	-1.99706	1.06352	1.11733	1.11079	0.01042	0	-0.0884725
	RUNX2	RUNX family transcription factor 2	-0.914529	-0.981084	-0.923221	3.41648	3.47029	3.46375	0.01042	0	-0.0884725
	CLIC5	chloride intracellular channel 5	-2.57409	-2.64064	-2.58278	-0.047263	0.00654092	0	5.37749	5.36707	5.2786
	ENPP5	ectonucleotide pyrophosphatase/phosphodiesterase family member 5	0.00869191	-0.0578638	0	2.06146	2.11527	2.10872	-2.7679	-2.77832	-2.86679
	CYP39A1	cytochrome P450 family 39 subfamily A member 1	1.10447	1.03791	1.09578	-0.047263	0.00654092	0	-2.70527	-2.71569	-2.80417
	SLC25A27	solute carrier family 25 member 27	0.54363	0.477074	0.534938	-0.047263	0.00654092	0	-2.63238	-2.6428	-2.73127
	ADGRF4	adhesion G protein-coupled receptor F4	-5.94509	-6.01164	-5.95378	2.13477	2.18858	2.18204	0.01042	0	-0.0884725
	C6orf141	chromosome 6 open reading frame 141	-2.1777	-2.24426	-2.18639	1.25343	1.30723	1.30069	0.01042	0	-0.0884725
	GSTA7P	glutathione S-transferase alpha 7, pseudogene	0.00869191	-0.0578638	0				1.41328	1.40286	1.31439
	GSTA1	glutathione S-transferase alpha 1	0.00869191	-0.0578638	0	-4.76507	-4.71127	-4.71781	1.26726	1.25684	1.16837
	LOC101927189	uncharacterized LOC101927189	0.00396369	-0.062592	-0.00472822	-0.0538039	0	-0.00654092	2.23659	2.22617	2.1377
	FAM83B	family with sequence similarity 83 member B	0.00869191	-0.0578638	0	-0.924763	-0.870959	-0.8775	3.63518	3.62476	3.53629
	EVADR	long intergenic non-protein coding RNA 1610	-2.21158	-2.27813	-2.22027	-0.047263	0.00654092	0	0.803012	0.792592	0.70412
	OGFRL1	opioid growth factor receptor like 1	-1.93806	-2.00461	-1.94675	0.502788	0.556592	0.550051	0.01042	0	-0.0884725
	COL12A1	collagen type XII alpha 1 chain	-5.15665	-5.2232	-5.16534	-0.047263	0.00654092	0	0.143669	0.133249	0.0447761
	FILIP1	filamin A interacting protein 1	-1.88616	-1.95271	-1.89485	-0.047263	0.00654092	0	3.75813	3.74771	3.65923
	HTR1B	5-hydroxytryptamine receptor 1B	-1.16034	-1.2269	-1.16903	-0.047263	0.00654092	0	3.33774	3.32732	3.23885
	PRSS35	serine protease 35	-1.55833	-1.62489	-1.56702	-0.047263	0.00654092	0	4.47983	4.46941	4.38094
	SNAP91	synaptosome associated protein 91	-0.00167338	-0.0682291	-0.0103653	2.52603	2.57983	2.57329	0.01042	0	-0.0884725
	TBX18	T-box transcription factor 18	0.0039903	-0.0625654	-0.00470161	-0.0538039	0	-0.00654092	8.98141	8.97099	8.88251
	SRSF12	serine and arginine rich splicing factor 12	0.00869191	-0.0578638	0	-1.34073	-1.28692	-1.29346	2.02605	2.01563	1.92716
	ANKRD6	ankyrin repeat domain 6	-0.641673	-0.708229	-0.650365	-0.047263	0.00654092	0	2.90457	2.89415	2.80567
	MCHR2-AS1	MCHR2 antisense RNA 1	0.00869191	-0.0578638	0	-0.784604	-0.7308	-0.737341	3.2261	3.21568	3.1272
	BVES	blood vessel epicardial substance	0.00869191	-0.0578638	0	-0.319877	-0.266073	-0.272614	2.62722	2.6168	2.52833
	LOC100422737		1.68971	1.62315	1.68102	-2.17875	-2.12494	-2.13148	0.01042	0	-0.0884725
	NR2E1	nuclear receptor subfamily 2 group E member 1	0.00585411	-0.0607016	-0.0028378	-0.0538039	0	-0.00654092	4.29506	4.28464	4.19616
	SLC16A10	solute carrier family 16 member 10	0.00869191	-0.0578638	0	-2.53456	-2.48075	-2.48729	0.5754	0.56498	0.476508
	RFPL4B	ret finger protein like 4B	0.00869191	-0.0578638	0	-5.60217	-5.54836	-5.5549	7.20435	7.19393	7.10546
	LOC101927686		-3.34052	-3.40708	-3.34921	-0.047263	0.00654092	0	0.435668	0.425248	0.336776
	HS3ST5	heparan sulfate-glucosamine 3-sulfotransferase 6	0.00869191	-0.0578638	0	-0.594439	-0.540635	-0.547176	3.28152	3.2711	3.18263
	COL10A1	collagen type X alpha 1 chain	0.00869191	-0.0578638	0	-0.896575	-0.842771	-0.849312	2.02118	2.01076	1.92229
	DSE	dermatan sulfate epimerase	-2.27946	-2.34601	-2.28815	-0.047263	0.00654092	0	0.499257	0.488837	0.400364
	FAM26F	calcium homeostasis modulator family member 6	-0.320247	-0.386803	-0.328939	2.61673	2.67054	2.664	0.01042	0	-0.0884725
	FAM26E	calcium homeostasis modulator family member 5	-6.49707	-6.56363	-6.50577	-0.047263	0.00654092	0	0.20695	0.196529	0.108057
	FAM26D	calcium homeostasis modulator family member 4	-4.15843	-4.22499	-4.16712	-0.047263	0.00654092	0	2.07469	2.06427	1.9758
	RFX6	regulatory factor X6	2.61838	2.55182	2.60968	-0.047263	0.00654092	0	-0.510817	-0.521237	-0.609709
	ROS1	ROS proto-oncogene 1, receptor tyrosine kinase	0.00869191	-0.0578638	0	1.29964	1.35344	1.3469	-2.71329	-2.72371	-2.81218
	NKAIN2	sodium/potassium transporting ATPase interacting 2	0.65974	0.593184	0.651048	-2.90844	-2.85464	-2.86118	0.01042	0	-0.0884725
	TPD52L1	TPD52 like 1	0.00869191	-0.0578638	0	1.23227	1.28608	1.27954	-2.18402	-2.19444	-2.28292
	C6orf58	chromosome 6 open reading frame 58	0.00869191	-0.0578638	0	2.45317	2.50697	2.50043	-1.56575	-1.57617	-1.66464
	TMEM200A	transmembrane protein 200A	1.59086	1.52431	1.58217	-0.047263	0.00654092	0	-2.96448	-2.9749	-3.06337
	AKAP7	A-kinase anchoring protein 7	0.00869191	-0.0578638	0	-0.0586704	-0.00486646	-0.0114074	2.30095	2.29053	2.20206
	ENPP3	ectonucleotide pyrophosphatase/phosphodiesterase 3	2.36521	2.29865	2.35652	-0.42565	-0.371846	-0.378387	0.01042	0	-0.0884725
	MOXD1	monooxygenase DBH like 1	-3.33814	-3.4047	-3.34684	0.235192	0.288995	0.282455	0.01042	0	-0.0884725
	LINC00326	long intergenic non-protein coding RNA 326	0.00869191	-0.0578638	0	5.01014	5.06394	5.0574
	MAP3K5	mitogen-activated protein kinase kinase kinase 5	0.00869191	-0.0578638	0	2.98343	3.03724	3.03069	-0.479125	-0.489545	-0.578017
	IL20RA	interleukin 20 receptor subunit alpha	-3.58434	-3.6509	-3.59303	1.60135	1.65515	1.64861	0.01042	0	-0.0884725
	TXLNB	taxilin beta	-3.2478	-3.31436	-3.25649	0.0859272	0.139731	0.13319	0.01042	0	-0.0884725
	LOC100507477		-2.00683	-2.07338	-2.01552	0.541799	0.595603	0.589062	0.01042	0	-0.0884725
	STX11	syntaxin 11	-2.64156	-2.70811	-2.65025	-0.047263	0.00654092	0	2.21931	2.20889	2.12041
	UST	uronyl 2-sulfotransferase	-1.19029	-1.25685	-1.19898	5.10653	5.16033	5.15379	0.01042	0	-0.0884725
	RAET1E	retinoic acid early transcript 1E	-1.58318	-1.64973	-1.59187	3.75041	3.80422	3.79768	0.01042	0	-0.0884725
	ULBP2	UL16 binding protein 2	-2.32096	-2.38751	-2.32965	0	0.0538039	0.047263	0.0231514	0.0127314	-0.075741
	PPP1R14C	protein phosphatase 1 regulatory inhibitor subunit 14C	-0.861024	-0.92758	-0.869716	-0.047263	0.00654092	0	4.48598	4.47556	4.38709
	PLEKHG1	pleckstrin homology and RhoGEF domain containing G1	0.00869191	-0.0578638	0	-2.05991	-2.0061	-2.01265	0.452476	0.442056	0.353584
	ESR1	estrogen receptor 1	-2.32079	-2.38735	-2.32948	2.82877	2.88257	2.87603	0.01042	0	-0.0884725
	SYNE1	spectrin repeat containing nuclear envelope protein 1	0.00869191	-0.0578638	0	-0.324984	-0.27118	-0.277721	2.09029	2.07987	1.9914
	IPCEF1	interaction protein for cytohesin exchange factors 1	0	-0.0665557	-0.00869191	-0.0531876	0.00061629	-0.00592463	2.03787	2.02745	1.93897
	SYTL3	synaptotagmin like 3	-2.4833	-2.54985	-2.49199	-0.047263	0.00654092	0	0.629637	0.619217	0.530745
	FNDC1	fibronectin type III domain containing 1	-0.98933	-1.05589	-0.998022	-0.047263	0.00654092	0	3.10928	3.09886	3.01038
	SLC22A3	solute carrier family 22 member 3	0.703378	0.636822	0.694686	-4.98006	-4.92626	-4.9328	0.01042	0	-0.0884725
	UNC93A	unc-93 homolog A	0.00869191	-0.0578638	0	-4.54427	-4.49046	-4.49701	1.31679	1.30637	1.21789
	TTLL2	tubulin tyrosine ligase like 2	0.00869191	-0.0578638	0	-3.27155	-3.21775	-3.22429	1.03747	1.02705	0.938577
	FRMD1	FERM domain containing 1	0.00869191	-0.0578638	0	-3.14229	-3.08848	-3.09503	0.687377	0.676957	0.588485
	LINC00242	long intergenic non-protein coding RNA 242	0.601264	0.534708	0.592572	-2.23031	-2.17651	-2.18305	0.01042	0	-0.0884725
	DLL1	delta like canonical Notch ligand 1	-2.8455	-2.91205	-2.85419	-0.047263	0.00654092	0	0.619506	0.609086	0.520613
	ELFN1	extracellular leucine rich repeat and fibronectin type III domain containing 1	0.00869191	-0.0578638	0	-2.59654	-2.54273	-2.54927	2.22973	2.21931	2.13084
	LFNG	LFNG O-fucosylpeptide 3-beta-N-acetylglucosaminyltransferase	0.00869191	-0.0578638	0	3.8316	3.8854	3.87886	-0.375609	-0.386029	-0.474501
	TTYH3	tweety family member 3	0.00869191	-0.0578638	0	2.27827	2.33207	2.32553	-0.241794	-0.252214	-0.340687
	AMZ1	archaelysin family metallopeptidase 1	-2.17145	-2.238	-2.18014	1.81369	1.86749	1.86095	0.01042	0	-0.0884725
	FSCN1	fascin actin-bundling protein 1	-0.818246	-0.884802	-0.826938	3.18621	3.24001	3.23347	0.01042	0	-0.0884725
	CYTH3	cytohesin 3	-2.2533	-2.31986	-2.26199	-0.0389223	0.0148816	0.00834073	0.0988925	0.0884725	0
	ABCB5	ATP binding cassette subfamily B member 5	-2.68892	-2.75548	-2.69761	-0.047263	0.00654092	0	2.40038	2.38996	2.30149
	SP8	Sp8 transcription factor	0.00869191	-0.0578638	0	-2.34758	-2.29378	-2.30032	0.742547	0.732127	0.643654
	DNAH11	dynein axonemal heavy chain 11	0.00869191	-0.0578638	0	-0.325921	-0.272117	-0.278658	4.24848	4.23806	4.14959
	STEAP1B	STEAP family member 1B	0.00869191	-0.0578638	0	-2.26522	-2.21142	-2.21796	1.61898	1.60856	1.52009
	LOC100506178		-4.19225	-4.25881	-4.20094	-0.047263	0.00654092	0	0.902113	0.891693	0.80322
	LOC541472		0.00869191	-0.0578638	0	-0.63565	-0.581846	-0.588387	4.80456	4.79414	4.70566
	IL6	interleukin 6	-4.31011	-4.37666	-4.3188	-0.047263	0.00654092	0	1.03249	1.02207	0.9336
	RPS2P32	ribosomal protein S2 pseudogene 32	0.00869191	-0.0578638	0	0.686284	0.740088	0.733547	-3.15	-3.16042	-3.2489
	LOC102724484		2.02099	1.95444	2.0123	-0.914166	-0.860362	-0.866903	0.01042	0	-0.0884725
	DPY19L2P3	DPY19L2 pseudogene 3	-0.404468	-0.471024	-0.41316	-0.047263	0.00654092	0	2.26676	2.25634	2.16787
	LOC100506725		-1.86192	-1.92848	-1.87061	-0.047263	0.00654092	0	5.19153	5.18111	5.09264
	AMPH	amphiphysin	-2.00033	-2.06689	-2.00902	4.41656	4.47036	4.46382	0.01042	0	-0.0884725
	LINC01450	long intergenic non-protein coding RNA 1450	0.00869191	-0.0578638	0				5.24696	5.23654	5.14807
	LINC01449	long intergenic non-protein coding RNA 1449	-0.728609	-0.795164	-0.737301	-0.047263	0.00654092	0	4.95825	4.94783	4.85936
	INHBA	inhibin subunit beta A	-2.10021	-2.16677	-2.10891	1.42722	1.48102	1.47448	0.01042	0	-0.0884725
	NPC1L1	NPC1 like intracellular cholesterol transporter 1	6.12597	6.05942	6.11728	-0.047263	0.00654092	0	-0.939991	-0.950411	-1.03888
	NACAD	NAC alpha domain containing	0.00869191	-0.0578638	0	-2.74238	-2.68857	-2.69511	2.22694	2.21652	2.12805
	PKD1L1	polycystin 1 like 1, transient receptor potential channel interacting	0.310615	0.244059	0.301923	-2.15145	-2.09764	-2.10418	0.01042	0	-0.0884725
	SUN3	Sad1 and UNC84 domain containing 3	-3.44721	-3.51376	-3.4559	-0.047263	0.00654092	0	5.37415	5.36373	5.27526
	2014-09-01	#N/A	0.00869191	-0.0578638	0	3.37805	3.43185	3.42531	-2.98329	-2.99371	-3.08218
	FZD9	frizzled class receptor 9	0.41738	0.350824	0.408688	-0.047263	0.00654092	0	-2.06123	-2.07165	-2.16012
	VPS37D	VPS37D subunit of ESCRT-I	0.578785	0.512229	0.570093	-0.047263	0.00654092	0	-2.97915	-2.98957	-3.07804
	CLDN4	claudin 4	0.00869191	-0.0578638	0	2.88366	2.93747	2.93093	-1.79337	-1.80379	-1.89226
	WBSCR27	methyltransferase like 27	0.00869191	-0.0578638	0	1.50997	1.56377	1.55723	-2.44166	-2.45208	-2.54055
	HIP1	huntingtin interacting protein 1	0.00869191	-0.0578638	0	0.298869	0.352673	0.346132	-2.63196	-2.64238	-2.73085
	UPK3B	uroplakin 3B	0.00869191	-0.0578638	0	-0.464885	-0.411081	-0.417622	2.33606	2.32564	2.23717
	SEMA3C	semaphorin 3C	-3.73893	-3.80549	-3.74762	2.11869	2.17249	2.16595	0.01042	0	-0.0884725
	SEMA3E	semaphorin 3E	-4.31033	-4.37689	-4.31902	-0.047263	0.00654092	0	3.4485	3.43808	3.34961
	LOC101927378		-0.988429	-1.05498	-0.997121	-0.047263	0.00654092	0	3.01915	3.00873	2.92025
	SEMA3D	semaphorin 3D	0.00869191	-0.0578638	0	-2.63413	-2.58032	-2.58686	0.304444	0.294024	0.205551
	GRM3	glutamate metabotropic receptor 3	4.14366	4.07711	4.13497	-1.48897	-1.43517	-1.44171	0.01042	0	-0.0884725
	ABCB4	ATP binding cassette subfamily B member 4	2.2587	2.19214	2.25	-0.0492339	0.00456999	-0.00197092	0	-0.01042	-0.0988925
	ABCB1	ATP binding cassette subfamily B member 1	0.00869191	-0.0578638	0	-3.40952	-3.35571	-3.36226	0.196545	0.186125	0.0976525
	STEAP4	STEAP4 metalloreductase	-1.66411	-1.73067	-1.6728	-0.047263	0.00654092	0	3.61911	3.60869	3.52022
	SAMD9	sterile alpha motif domain containing 9	-0.181136	-0.247691	-0.189827	-0.047263	0.00654092	0	6.49318	6.48276	6.39429
	SAMD9L	sterile alpha motif domain containing 9 like	-5.69148	-5.75803	-5.70017	-0.047263	0.00654092	0	2.25879	2.24837	2.1599
	HEPACAM2	HEPACAM family member 2	0.00869191	-0.0578638	0	-5.08876	-5.03496	-5.0415	0.482127	0.471707	0.383235
	GNG11	G protein subunit gamma 11	0.00869191	-0.0578638	0	5.59428	5.64808	5.64154	-1.39616	-1.40658	-1.49505
	PON1	paraoxonase 1	2.88029	2.81374	2.8716	-5.93955	-5.88575	-5.89229	0.01042	0	-0.0884725
	BHLHA15	basic helix-loop-helix family member a15	2.74746	2.68091	2.73877	-0.047263	0.00654092	0	-1.73723	-1.74765	-1.83612
	TMEM130	transmembrane protein 130	-1.41421	-1.48076	-1.4229	5.93868	5.99248	5.98594	0.01042	0	-0.0884725
	KPNA7	karyopherin subunit alpha 7	-2.50508	-2.57164	-2.51377	-0.047263	0.00654092	0	0.904194	0.893774	0.805301
	GPC2	glypican 2	0.139746	0.0731906	0.131054	-0.047263	0.00654092	0	-3.02688	-3.0373	-3.12577
	C7orf61	sperm acrosome developmental regulator	-2.00255	-2.0691	-2.01124	2.00087	2.05468	2.04814	0.01042	0	-0.0884725
	PCOLCE	procollagen C-endopeptidase enhancer	4.26674	4.20018	4.25804	-0.891645	-0.837842	-0.844382	0.01042	0	-0.0884725
	MUC3A	mucin 3B, cell surface associated	0.00869191	-0.0578638	0	-5.0152	-4.9614	-4.96794	2.44393	2.43351	2.34504
	MUC12	mucin 12, cell surface associated	0.00869191	-0.0578638	0	-1.57238	-1.51857	-1.52511	2.89403	2.88361	2.79514
	LOC102724094		0.00869191	-0.0578638	0	-0.464863	-0.411059	-0.4176	2.23369	2.22327	2.1348
	MIR4653	microRNA 4653	-2.36955	-2.43611	-2.37824	0.106196	0.16	0.153459	0.01042	0	-0.0884725
	VGF	VGF nerve growth factor inducible	-2.05116	-2.11771	-2.05985	-0.047263	0.00654092	0	0.116668	0.106248	0.0177751
	COL26A1	collagen type XXVI alpha 1 chain	2.21281	2.14626	2.20412	-0.047263	0.00654092	0	-3.71834	-3.72876	-3.81723
	ORAI2	ORAI calcium release-activated calcium modulator 2	-0.0574332	-0.123989	-0.0661251	1.97558	2.02938	2.02284	0.01042	0	-0.0884725
	MIR4467	microRNA 4467	-0.00076111	-0.0673168	-0.00945302	2.02751	2.08132	2.07477	0.01042	0	-0.0884725
	LRRC17	leucine rich repeat containing 17	0.00869191	-0.0578638	0	2.14682	2.20062	2.19408	-1.01113	-1.02155	-1.11002
	SLC26A4	solute carrier family 26 member 4	0.314992	0.248436	0.3063	-0.047263	0.00654092	0	-2.06583	-2.07625	-2.16473
	CAV1	caveolin 1	-3.39694	-3.46349	-3.40563	0.955701	1.00951	1.00296	0.01042	0	-0.0884725
	ST7-OT4	ST7 overlapping transcript 4	0.0587817	-0.00777395	0.0500898	0	0.0538039	0.047263	-1.92853	-1.93895	-2.02742
	CPED1	cadherin like and PC-esterase domain containing 1	-3.46375	-3.5303	-3.47244	-0.047263	0.00654092	0	3.33981	3.32939	3.24092
	FEZF1-AS1	FEZF1 antisense RNA 1	-2.87929	-2.94584	-2.88798	-0.047263	0.00654092	0	0.637657	0.627237	0.538764
	HYAL4	hyaluronidase 4	-1.66658	-1.73314	-1.67527	-0.047263	0.00654092	0	3.04667	3.03625	2.94778
	TMEM229A	transmembrane protein 229A	-0.988467	-1.05502	-0.997158	-0.047263	0.00654092	0	5.12057	5.11015	5.02168
	FLNC	filamin C	-2.64538	-2.71194	-2.65407	0.678061	0.731865	0.725324	0.01042	0	-0.0884725
	CPA2	carboxypeptidase A2	-1.47255	-1.53911	-1.48124	-0.047263	0.00654092	0	4.56378	4.55336	4.46489
	CPA4	carboxypeptidase A4	-5.12368	-5.19024	-5.13237	3.32357	3.37738	3.37084	0.01042	0	-0.0884725
	CPA5	carboxypeptidase A5	-2.96179	-3.02835	-2.97048	0.19196	0.245764	0.239223	0.01042	0	-0.0884725
	LOC100506860		0.242709	0.176153	0.234017	-0.047263	0.00654092	0	-3.49302	-3.50344	-3.59191
	PODXL	podocalyxin like	-1.24417	-1.31072	-1.25286	3.96691	4.02072	4.01418	0.01042	0	-0.0884725
	PLXNA4	plexin A4				-0.047263	0.00654092	0	5.22919	5.21877	5.1303
	DGKI	diacylglycerol kinase iota	-1.00065	-1.06721	-1.00934	2.11302	2.16682	2.16028	0.01042	0	-0.0884725
	SVOPL	SVOP like	0.00869191	-0.0578638	0	-2.55426	-2.50046	-2.507	1.28482	1.2744	1.18593
	ATP6V0A4	ATPase H+ transporting V0 subunit a4	0.00402564	-0.0625301	-0.00466626	-0.0538039	0	-0.00654092	5.95978	5.94936	5.86089
	DENND2A	DENN domain containing 2A	0.00869191	-0.0578638	0	0.354364	0.408168	0.401627	-4.3876	-4.39802	-4.4865
	WEE2	WEE2 oocyte meiosis inhibiting kinase	-1.31448	-1.38103	-1.32317	-0.047263	0.00654092	0	2.00699	1.99657	1.9081
	FAM131B	family with sequence similarity 131 member B	-0.379886	-0.446441	-0.388578	2.19415	2.24795	2.24141	0.01042	0	-0.0884725
	EPHA1-AS1	EPHA1 antisense RNA 1	-2.38252	-2.44908	-2.39121	0.596115	0.649919	0.643378	0.01042	0	-0.0884725
	TCAF2	TRPM8 channel associated factor 2	-2.85502	-2.92157	-2.86371	0.539948	0.593752	0.587211	0.01042	0	-0.0884725
	CTAGE8	CTAGE family member 8	-0.574595	-0.64115	-0.583287	-0.047263	0.00654092	0	2.05911	2.04869	1.96021
	CNTNAP2	contactin associated protein 2	4.77145	4.70489	4.76276	-0.831291	-0.777487	-0.784028	0.01042	0	-0.0884725
	ZNF467	zinc finger protein 467	0.00869191	-0.0578638	0	2.10008	2.15388	2.14734	-2.74571	-2.75613	-2.8446
	ATP6V0E2-AS1	ATP6V0E2 antisense RNA 1	0.00869191	-0.0578638	0	0.905116	0.958919	0.952379	-2.98454	-2.99496	-3.08344
	TMEM176B	transmembrane protein 176B	0.727411	0.660856	0.718719	-0.047263	0.00654092	0	-4.09528	-4.1057	-4.19417
	TMEM176A	transmembrane protein 176A	0.704014	0.637459	0.695322	-0.047263	0.00654092	0	-5.59043	-5.60085	-5.68932
	KCNH2	potassium voltage-gated channel subfamily H member 2	0.00869191	-0.0578638	0	0.676438	0.730242	0.723701	-2.84061	-2.85103	-2.93951
	WDR86	WD repeat domain 86	-0.48485	-0.551406	-0.493542	2.48927	2.54307	2.53653	0.01042	0	-0.0884725
	LOC389602	uncharacterized LOC389602	-2.73465	-2.80121	-2.74334	-0.047263	0.00654092	0	3.59629	3.58587	3.4974
	SGK223	PEAK1 related, kinase-activating pseudokinase 1	0.00869191	-0.0578638	0	-0.140806	-0.0870021	-0.093543	2.00862	1.9982	1.90972
	CLDN23	claudin 23	0.0163164	-0.0502393	0.00762451	-2.53014	-2.47633	-2.48287	0.0988925	0.0884725	0
	LOC157273	uncharacterized LOC157273	0.542113	0.475557	0.533421	-2.86816	-2.81436	-2.8209	0.01042	0	-0.0884725
	FAM167A	family with sequence similarity 167 member A	0.00869191	-0.0578638	0	-3.05432	-3.00052	-3.00706	0.713171	0.702751	0.614278
	GATA4	GATA binding protein 4	0.00869191	-0.0578638	0	-2.44563	-2.39182	-2.39836	0.334441	0.324021	0.235549
	C8orf49	long intergenic non-protein coding RNA 2905	0.00869191	-0.0578638	0	-2.32728	-2.27347	-2.28001	0.469125	0.458705	0.370233
	LOC100506990		0.00869191	-0.0578638	0	-0.320961	-0.267157	-0.273698	2.1311	2.12068	2.03221
	LOC729732	uncharacterized LOC729732	-1.98689	-2.05344	-1.99558	-0.047263	0.00654092	0	1.72344	1.71302	1.62455
	TUSC3	tumor suppressor candidate 3	-0.58623	-0.652786	-0.594922	4.94036	4.99416	4.98762	0.01042	0	-0.0884725
	MSR1	macrophage scavenger receptor 1	0.00869191	-0.0578638	0	0.201329	0.255133	0.248592	-1.97557	-1.98599	-2.07446
	LGI3	leucine rich repeat LGI family member 3	-1.58387	-1.65043	-1.59256	3.50214	3.55594	3.5494	0.01042	0	-0.0884725
	BMP1	bone morphogenetic protein 1	-2.03858	-2.10514	-2.04728	1.02639	1.0802	1.07366	0.01042	0	-0.0884725
	PIWIL2	piwi like RNA-mediated gene silencing 2	0.00869191	-0.0578638	0	-0.109467	-0.0556631	-0.062204	2.38305	2.37263	2.28416
	PEBP4	phosphatidylethanolamine binding protein 4	0.00869191	-0.0578638	0	2.08636	2.14017	2.13363	-0.714984	-0.725404	-0.813877
	TNFRSF10C	TNF receptor superfamily member 10c	0.00869191	-0.0578638	0	1.30058	1.35438	1.34784	-2.15079	-2.16121	-2.24969
	LOXL2	lysyl oxidase like 2	-4.9419	-5.00845	-4.95059	1.27543	1.32924	1.3227	0.01042	0	-0.0884725
	LOC100507156		-4.97618	-5.04274	-4.98488	0.791413	0.845217	0.838676	0.01042	0	-0.0884725
	CLU	clusterin	0.00869191	-0.0578638	0	-2.54708	-2.49327	-2.49982	0.106796	0.0963764	0.00790397
	SCARA3	scavenger receptor class A member 3	0.00869191	-0.0578638	0	-2.62235	-2.56855	-2.57509	0.299766	0.289346	0.200874
	DUSP4	dual specificity phosphatase 4	0.00869191	-0.0578638	0	-2.06166	-2.00786	-2.0144	0.886445	0.876025	0.787553
	MBOAT4	membrane bound O-acyltransferase domain containing 4	0.00869191	-0.0578638	0	-2.70067	-2.64687	-2.65341	2.08351	2.07309	1.98462
	LINC01605	long intergenic non-protein coding RNA 1605	0.00869191	-0.0578638	0	4.17334	4.22714	4.2206	-1.73963	-1.75005	-1.83853
	ADGRA2	adhesion G protein-coupled receptor A2	-3.8342	-3.90076	-3.84289	0.474657	0.52846	0.52192	0.01042	0	-0.0884725
	ADAM3A	ADAM metallopeptidase domain 3A (pseudogene)	-0.574896	-0.641451	-0.583587	-0.047263	0.00654092	0	2.56335	2.55293	2.46446
	ADAM18	ADAM metallopeptidase domain 18	-6.4868	-6.55335	-6.49549	0.157159	0.210963	0.204422	0.01042	0	-0.0884725
	PLAT	plasminogen activator, tissue type	-2.23052	-2.29708	-2.23921	4.10307	4.15687	4.15033	0.01042	0	-0.0884725
	CHRNB3	cholinergic receptor nicotinic beta 3 subunit	0.00869191	-0.0578638	0	-2.04997	-1.99617	-2.00271	2.18661	2.17619	2.08772
	LOC100287846	uncharacterized LOC100287846	-0.573295	-0.639851	-0.581987	-0.047263	0.00654092	0	2.13384	2.12342	2.03495
	SNAI2	snail family transcriptional repressor 2	-5.07746	-5.14402	-5.08615	-0.047263	0.00654092	0	0.517123	0.506703	0.418231
	CA8	carbonic anhydrase 8	0.00869191	-0.0578638	0	-1.04969	-0.995884	-1.00242	4.85279	4.84237	4.75389
	LINC01301	long intergenic non-protein coding RNA 1301	0.233554	0.166999	0.224862	-0.047263	0.00654092	0	-2.07666	-2.08708	-2.17555
	TTPA	alpha tocopherol transfer protein	2.39969	2.33314	2.391	-0.047263	0.00654092	0	-5.18632	-5.19674	-5.28521
	PPP1R42	protein phosphatase 1 regulatory subunit 42	0.00869191	-0.0578638	0	2.06536	2.11916	2.11262	-0.563282	-0.573702	-0.662174
	CPA6	cytochrome P450 family 2 subfamily A member 6	-2.96962	-3.03618	-2.97831	-0.047263	0.00654092	0	2.298	2.28758	2.1991
	SULF1	sulfatase 1	0.00869191	-0.0578638	0	2.15154	2.20534	2.1988	-1.30279	-1.31321	-1.40169
	EYA1	EYA transcriptional coactivator and phosphatase 1	0.00869191	-0.0578638	0	2.56382	2.61762	2.61108	-0.56648	-0.5769	-0.665373
	SBSPON	somatomedin B and thrombospondin type 1 domain containing	0.000254217	-0.0663015	-0.00843769	-0.0538039	0	-0.00654092	2.76851	2.75809	2.66962
	LY96	lymphocyte antigen 96	0.00869191	-0.0578638	0	2.75906	2.81286	2.80632	-0.980114	-0.990534	-1.07901
	LINC01419	long intergenic non-protein coding RNA 1419	2.06874	2.00219	2.06005	-0.613118	-0.559314	-0.565855	0.01042	0	-0.0884725
	NECAB1	N-terminal EF-hand calcium binding protein 1	0.00869191	-0.0578638	0	1.09997	1.15378	1.14724	-2.50413	-2.51455	-2.60302
	C8orf88	chromosome 8 open reading frame 88	0.00869191	-0.0578638	0	1.36412	1.41792	1.41138	-4.12175	-4.13217	-4.22064
	TMEM55A	phosphatidylinositol-4,5-bisphosphate 4-phosphatase 2	-0.177928	-0.244484	-0.18662	2.17718	2.23098	2.22444	0.01042	0	-0.0884725
	SLC26A7	solute carrier family 26 member 7	1.55451	1.48796	1.54582	-0.047263	0.00654092	0	-2.3731	-2.38352	-2.47199
	PDP1	phospholipid phosphatase 6	-1.02938	-1.09593	-1.03807	2.3162	2.37001	2.36346	0.01042	0	-0.0884725
	CDH17	cadherin 17	0.00869191	-0.0578638	0	-0.0604103	-0.00660638	-0.0131473	4.23107	4.22065	4.13218
	GEM	geminin DNA replication inhibitor	-2.76245	-2.829	-2.77114	1.2536	1.3074	1.30086	0.01042	0	-0.0884725
	MATN2	matrilin 2	-3.76276	-3.82932	-3.77145	-0.047263	0.00654092	0	0.351033	0.340613	0.252141
	RGS22	regulator of G protein signaling 22	0.00869191	-0.0578638	0	1.75636	1.81016	1.80362	-1.98011	-1.99053	-2.07901
	FLJ42969					-0.0374808	0.0163231	0.00978217	0.0988925	0.0884725	0
	NCALD	neurocalcin delta	0.00869191	-0.0578638	0	-2.18661	-2.13281	-2.13935	2.66837	2.65795	2.56947
	FZD6	frizzled class receptor 6	0.00869191	-0.0578638	0	2.37029	2.42409	2.41755	-2.18008	-2.1905	-2.27897
	CTHRC1	collagen triple helix repeat containing 1	0.00869191	-0.0578638	0	7.8381	7.89191	7.88537	-0.598524	-0.608944	-0.697416
	COLEC10	collectin subfamily member 10	-2.04149	-2.10805	-2.05018	-0.047263	0.00654092	0	1.15957	1.14915	1.06067
	NOV	plexin A1	-1.34741	-1.41397	-1.3561	3.99601	4.04981	4.04327	0.01042	0	-0.0884725
	COL14A1	collagen type XIV alpha 1 chain	-2.72889	-2.79544	-2.73758	-0.047263	0.00654092	0	0.340353	0.329933	0.241461
	HAS2	hyaluronan synthase 2	-2.93968	-3.00623	-2.94837	-0.047263	0.00654092	0	0.166499	0.156079	0.0676062
	HAS2-AS1	HAS2 antisense RNA 1	-4.16965	-4.23621	-4.17834	0.232216	0.28602	0.279479	0.01042	0	-0.0884725
	FBXO32	F-box protein 32	-2.16212	-2.22868	-2.17081	0.387016	0.44082	0.434279	0.01042	0	-0.0884725
	FAM84B	LRAT domain containing 2	-0.174589	-0.241145	-0.183281	-0.047263	0.00654092	0	4.23275	4.22233	4.13385
	PCAT1	prostate cancer associated transcript 1	-2.15529	-2.22185	-2.16399	-0.047263	0.00654092	0	0.759269	0.748849	0.660377
	CASC21	cancer susceptibility 21	-3.32303	-3.38959	-3.33172	0.202083	0.255887	0.249346	0.01042	0	-0.0884725
	POU5F1B	POU class 5 homeobox 1B	-3.16023	-3.22678	-3.16892	-0.047263	0.00654092	0	0.267379	0.256959	0.168487
	LRRC6	dynein axonemal assembly factor 11	-2.95706	-3.02362	-2.96575	0.229552	0.283356	0.276815	0.01042	0	-0.0884725
	TMEM71	transmembrane protein 71	-6.16114	-6.22769	-6.16983	-0.047263	0.00654092	0	0.13282	0.1224	0.0339278
	SLA	Sep (O-phosphoserine) tRNA:Sec (selenocysteine) tRNA synthase				-0.047263	0.00654092	0	1.51853	1.50811	1.41963
	WISP1	cellular communication network factor 4	-4.07811	-4.14467	-4.08681	-0.047263	0.00654092	0	3.14688	3.13646	3.04799
	DENND3	DENN domain containing 3	-2.32557	-2.39212	-2.33426	-0.047263	0.00654092	0	1.02059	1.01017	0.921693
	EPPK1	keratin 9	0.00869191	-0.0578638	0	-1.04068	-0.986878	-0.993419	2.00112	1.9907	1.90223
	SPATC1	spermatogenesis and centriole associated 1	0.00869191	-0.0578638	0	-2.04997	-1.99617	-2.00271	0.890841	0.880421	0.791948
	DOCK8	dedicator of cytokinesis 8	0.892012	0.825456	0.88332	-2.04246	-1.98865	-1.99519	0.01042	0	-0.0884725
	SMARCA2	SWI/SNF related, matrix associated, actin dependent regulator of chromatin, subfamily a, member 2	-2.63196	-2.69852	-2.64066	-0.047263	0.00654092	0	2.9127	2.90228	2.8138
	RFX3-AS1	RFX3 divergent transcript	0.23228	0.165725	0.223588	-0.047263	0.00654092	0	-2.03424	-2.04466	-2.13313
	SLC1A1	solute carrier family 1 member 1	-2.61336	-2.67992	-2.62205	-0.047263	0.00654092	0	1.46767	1.45725	1.36878
	INSL4	insulin like 4				-0.047263	0.00654092	0	3.61771	3.60729	3.51882
	RLN2	relaxin 2	-0.690068	-0.756624	-0.69876	-0.047263	0.00654092	0	2.2042	2.19378	2.10531
	CD274	CD274 molecule	-2.05794	-2.1245	-2.06663	0	0.0538039	0.047263	0.0613017	0.0508817	-0.0375908
	PTPRD	protein tyrosine phosphatase receptor type D	0.00499432	-0.0615614	-0.00369759	-0.0538039	0	-0.00654092	7.07032	7.0599	6.97143
	LURAP1L-AS1	LURAP1L antisense RNA 1	0.00869191	-0.0578638	0	2.67351	2.72731	2.72077	-2.30091	-2.31133	-2.39981
	CER1	chromosome 3 common eliminated region 1	0.00869191	-0.0578638	0	-1.92431	-1.87051	-1.87705	4.64198	4.63156	4.54309
	BNC2	basonuclin zinc finger protein 2	-0.000416791	-0.0669725	-0.0091087	5.15293	5.20674	5.20019	0.01042	0	-0.0884725
	LINC01239	long intergenic non-protein coding RNA 1239	-0.212306	-0.278862	-0.220998	2.61104	2.66485	2.65831	0.01042	0	-0.0884725
	MOB3B	MOB kinase activator 3B	0.00869191	-0.0578638	0	-0.450477	-0.396673	-0.403214	2.06652	2.0561	1.96763
	SUGT1P1	SUGT1 pseudogene 1	-2.70116	-2.76771	-2.70985	0.547954	0.601758	0.595217	0.01042	0	-0.0884725
	ANKRD18B	ankyrin repeat domain 18B	0	-0.0665557	-0.00869191	6.0729	6.1267	6.12016	0.00972185	-0.000698161	-0.0891706
	ENHO	energy homeostasis associated	2.7762	2.70965	2.76751	-0.047263	0.00654092	0	-2.81032	-2.82074	-2.90921
	FAM214B	atos homolog B	-2.10298	-2.16953	-2.11167	0.500283	0.554087	0.547546	0.01042	0	-0.0884725
	CA9	carbonic anhydrase 9	-1.37511	-1.44167	-1.3838	2.95285	3.00665	3.00011	0.01042	0	-0.0884725
	GLIPR2	GLI pathogenesis related 2	-3.19373	-3.26028	-3.20242	0.930827	0.984631	0.97809	0.01042	0	-0.0884725
	PIP5K1B	phosphatidylinositol-4-phosphate 5-kinase type 1 beta	0.00869191	-0.0578638	0	-1.07165	-1.01785	-1.02439	2.97254	2.96212	2.87365
	LOC101927069	uncharacterized LOC101927069	-1.57319	-1.63975	-1.58188	-0.047263	0.00654092	0	4.60037	4.58995	4.50148
	MAMDC2	MAM domain containing 2	-0.172286	-0.238842	-0.180978	3.99026	4.04407	4.03753	0.01042	0	-0.0884725
	ANXA1	annexin A1	-3.52914	-3.59569	-3.53783	1.58912	1.64292	1.63638	0.01042	0	-0.0884725
	RORB	RAR related orphan receptor B	0.00869191	-0.0578638	0	1.9064	1.96021	1.95367	-1.98077	-1.99119	-2.07966
	PRUNE2	prune homolog 2 with BCH domain	-0.573726	-0.640282	-0.582418	-0.047263	0.00654092	0	3.82572	3.8153	3.72682
	FRMD3	FERM domain containing 3	-0.25024	-0.316796	-0.258932	-0.047263	0.00654092	0	3.65523	3.64481	3.55633
	SLC28A3	solute carrier family 28 member 3				-0.047263	0.00654092	0	4.50813	4.49771	4.40923
	C9orf47	sphingosine-1-phosphate receptor 3	0.00869191	-0.0578638	0	0.347658	0.401462	0.394921	-4.44445	-4.45487	-4.54334
	ANKRD19P	ankyrin repeat domain 19, pseudogene	0.00869191	-0.0578638	0	0.344885	0.398689	0.392148	-3.10739	-3.11781	-3.20629
	WNK2	WNK lysine deficient protein kinase 2	1.42796	1.36141	1.41927	-0.047263	0.00654092	0	-2.88647	-2.89689	-2.98536
	TMOD1	tropomodulin 1	0.00869191	-0.0578638	0	-0.870083	-0.816279	-0.82282	2.00395	1.99353	1.90506
	FOXE1	forkhead box E1	0.00869191	-0.0578638	0	1.47754	1.53134	1.5248	-4.46655	-4.47697	-4.56544
	ZNF462	zinc finger protein 462	-6.0428	-6.10935	-6.05149	-0.00198766	0.0518163	0.0452754	0.0988925	0.0884725	0
	SVEP1	sushi, von Willebrand factor type A, EGF and pentraxin domain containing 1	0.00869191	-0.0578638	0	2.81473	2.86854	2.862	-2.8233	-2.83372	-2.92219
	C9orf84	shortage in chiasmata 1	-2.99556	-3.06211	-3.00425	4.3109	4.36471	4.35817	0.01042	0	-0.0884725
	ZNF883	zinc finger protein 883	0.00869191	-0.0578638	0	0.11784	0.171643	0.165103	-3.98233	-3.99275	-4.08122
	FAM225A	family with sequence similarity 225 member A	0.00869191	-0.0578638	0	5.54487	5.59868	5.59214	-1.24196	-1.25238	-1.34086
	BSPRY	B-box and SPRY domain containing	0.566193	0.499638	0.557501	-0.047263	0.00654092	0	-2.48076	-2.49118	-2.57966
	TNC	troponin C1, slow skeletal and cardiac type	-10.5002	-10.5668	-10.5089	2.31502	2.36883	2.36228	0.01042	0	-0.0884725
	2001-12-01	#N/A				0.201227	0.255031	0.24849	0.01042	0	-0.0884725
	PAPPA	pappalysin 1	-3.44517	-3.51172	-3.45386	2.40843	2.46224	2.4557	0.01042	0	-0.0884725
	TLR4	toll like receptor 4	0.00869191	-0.0578638	0	3.22638	3.28019	3.27364	-3.14764	-3.15806	-3.24654
	GGTA1P	glycoprotein alpha-galactosyltransferase 1 (inactive)	0.00869191	-0.0578638	0	1.4352	1.48901	1.48246	-2.30207	-2.31249	-2.40096
	MORN5	MORN repeat containing 5	0.00869191	-0.0578638	0	2.27137	2.32518	2.31864
	LHX6	LIM homeobox 6	0.00869191	-0.0578638	0	3.15732	3.21112	3.20458	-0.597216	-0.607636	-0.696109
	CRB2	crumbs cell polarity complex component 2	1.798	1.73144	1.7893	-2.17246	-2.11866	-2.1252	0.01042	0	-0.0884725
	LHX2	LIM homeobox 2	0	-0.0665557	-0.00869191	2.78928	2.84308	2.83654	0.00756227	-0.00285774	-0.0913302
	OLFML2A	olfactomedin like 2A	-2.41272	-2.47927	-2.42141	4.18837	4.24217	4.23563	0.01042	0	-0.0884725
	ANGPTL2	angiopoietin like 2	0.00869191	-0.0578638	0	1.63476	1.68856	1.68202	-2.7755	-2.78592	-2.8744
	FAM129B	niban apoptosis regulator 2	0.00869191	-0.0578638	0	2.50716	2.56097	2.55443	-0.955826	-0.966246	-1.05472
	ST6GALNAC6	ST6 N-acetylgalactosaminide alpha-2,6-sialyltransferase 6	0.0684795	0.00192383	0.0597876	-0.047263	0.00654092	0	-2.11331	-2.12373	-2.2122
	PIP5KL1	phosphatidylinositol-4-phosphate 5-kinase like 1	0.00869191	-0.0578638	0	2.15489	2.2087	2.20216	-0.132379	-0.142799	-0.231271
	DNM1	dynamin 1	0.00869191	-0.0578638	0	0.752577	0.806381	0.79984	-2.95461	-2.96503	-3.0535
	PHYHD1	phytanoyl-CoA dioxygenase domain containing 1	-1.12503	-1.19159	-1.13373	-0.047263	0.00654092	0	3.75424	3.74382	3.65535
	IER5L	immediate early response 5 like	0.00869191	-0.0578638	0	1.28659	1.3404	1.33386	-2.07353	-2.08395	-2.17242
	LINC01503	long intergenic non-protein coding RNA 1503	0.00869191	-0.0578638	0	2.07536	2.12917	2.12263	-0.123628	-0.134048	-0.222521
	PTGES	prostaglandin E synthase	0.00869191	-0.0578638	0	5.94507	5.99887	5.99233	-1.09624	-1.10666	-1.19514
	HMCN2	hemicentin 2	3.92341	3.85685	3.91471	-0.047263	0.00654092	0	-1.74822	-1.75864	-1.84711
	PRDM12	PR/SET domain 12	0.510264	0.443709	0.501572	-0.047263	0.00654092	0	-2.06632	-2.07674	-2.16521
	FIBCD1	fibrinogen C domain containing 1	-1.00033	-1.06689	-1.00902	3.5831	3.6369	3.63036	0.01042	0	-0.0884725
	AIF1L	allograft inflammatory factor 1 like	0.30704	0.240485	0.298348	-0.047263	0.00654092	0	-2.10468	-2.1151	-2.20357
	GBGT1	globoside alpha-1,3-N-acetylgalactosaminyltransferase 1 (FORS blood group)	0.00869191	-0.0578638	0	1.23205	1.28585	1.27931
	NOTCH1	notch receptor 1	0.96093	0.894374	0.952238	-0.047263	0.00654092	0	-2.28142	-2.29184	-2.38031
	LINC01573	NOTCH1 associated lncRNA in T cell acute lymphoblastic leukemia 1	0.861681	0.795126	0.852989	-0.047263	0.00654092	0	-3.88562	-3.89604	-3.98451
	PTGDS	prostaglandin D2 synthase				4.52737	4.58117	4.57463	0.01042	0	-0.0884725
	ENTPD2	ectonucleoside triphosphate diphosphohydrolase 2	0.00869191	-0.0578638	0	0.637501	0.691305	0.684764	-3.58358	-3.594	-3.68247
	CACNA1B	calcium voltage-gated channel subunit alpha1 B	-0.988617	-1.05517	-0.997309	-0.047263	0.00654092	0	3.26615	3.25573	3.16726
	P2RY8	P2Y receptor family member 8				1.19073	1.24453	1.23799	0.01042	0	-0.0884725
	STS	steroid sulfatase	0.00869191	-0.0578638	0	-2.73668	-2.68287	-2.68941	0.723095	0.712675	0.624202
	ANOS1	anosmin 1	0.00869191	-0.0578638	0	0.416365	0.470169	0.463628	-4.3722	-4.38262	-4.4711
	ARHGAP6	Rho GTPase activating protein 6	0.00869191	-0.0578638	0				6.064	6.05358	5.96511
	TLR8-AS1	TLR8 antisense RNA 1	-3.16979	-3.23634	-3.17848	0.472268	0.526072	0.519531	0.01042	0	-0.0884725
	BMX	BMX non-receptor tyrosine kinase	0.00869191	-0.0578638	0	-1.05099	-0.997184	-1.00373	2.07231	2.06189	1.97342
	ACE2	angiotensin converting enzyme 2	0.00869191	-0.0578638	0	-4.80823	-4.75443	-4.76097	6.34815	6.33773	6.24926
	TMEM27	collectrin, amino acid transport regulator	0.00869191	-0.0578638	0	-1.34423	-1.29042	-1.29696	4.97526	4.96484	4.87637
	REPS2	RALBP1 associated Eps domain containing 2				0.582993	0.636797	0.630256	0.01042	0	-0.0884725
	PCYT1B	phosphate cytidylyltransferase 1B, choline	-1.17312	-1.23968	-1.18182	-0.047263	0.00654092	0	2.47726	2.46684	2.37836
	MAGEB2	MAGE family member B2	0.00869191	-0.0578638	0	-1.98518	-1.93138	-1.93792	2.88517	2.87475	2.78627
	SYTL5	synaptotagmin like 5	0.00869191	-0.0578638	0	-0.122999	-0.0691947	-0.0757356	2.42796	2.41754	2.32907
	GPR34	G protein-coupled receptor 34	0.00869191	-0.0578638	0	1.64967	1.70347	1.69693	-1.98158	-1.992	-2.08048
	LINC01545	long intergenic non-protein coding RNA 1545	0.00869191	-0.0578638	0	-0.63565	-0.581846	-0.588387	2.13664	2.12622	2.03775
	TIMP1	TIMP metallopeptidase inhibitor 1	-2.20966	-2.27621	-2.21835	2.47884	2.53265	2.52611	0.01042	0	-0.0884725
	ZNF630	zinc finger protein 630	0.00869191	-0.0578638	0	0.491767	0.545571	0.53903	-2.22897	-2.23939	-2.32787
	SYP	synaptophysin	-0.522242	-0.588797	-0.530933	-0.047263	0.00654092	0	3.50005	3.48963	3.40115
	IQSEC2	IQ motif and Sec7 domain ArfGEF 2	-4.47462	-4.54118	-4.48331	0.726642	0.780446	0.773905	0.01042	0	-0.0884725
	WNK3	WNK lysine deficient protein kinase 3	2.63665	2.57009	2.62795	-0.047263	0.00654092	0	-1.37258	-1.383	-1.47147
	ZC4H2	zinc finger C4H2-type containing	0.00869191	-0.0578638	0				5.2818	5.27138	5.18291
	ZC3H12B	zinc finger CCCH-type containing 12B	0.00869191	-0.0578638	0	-2.00344	-1.94963	-1.95617	1.06439	1.05397	0.965494
	HEPH	hephaestin	0.00869191	-0.0578638	0	-2.44261	-2.38881	-2.39535	8.07088	8.06046	7.97199
	IL2RG	interleukin 2 receptor subunit gamma	0.00869191	-0.0578638	0	-1.05105	-0.997244	-1.00379	7.11932	7.1089	7.02043
	SRPX2	sushi repeat containing protein X-linked 2	0.00869191	-0.0578638	0	3.59869	3.65249	3.64595	-0.879704	-0.890124	-0.978596
	SYTL4	synaptotagmin like 4	0.00869191	-0.0578638	0	1.40365	1.45746	1.45092	-3.20329	-3.21371	-3.30218
	NOX1	NADPH oxidase 1	0.00869191	-0.0578638	0	-0.291637	-0.237833	-0.244374	2.71109	2.70067	2.6122
	XKRX	XK related X-linked	0.00869191	-0.0578638	0	-0.430089	-0.376285	-0.382826	2.65435	2.64393	2.55546
	TMEM35	transmembrane protein 35A	0.00869191	-0.0578638	0	0.211541	0.265345	0.258804	-3.88862	-3.89904	-3.98751
	TAF7L	TATA-box binding protein associated factor 7 like	0.00869191	-0.0578638	0	1.04931	1.10312	1.09658	-2.86351	-2.87393	-2.9624
	BEX1	brain expressed X-linked 1	2.56836	2.50181	2.55967	-0.047263	0.00654092	0	-4.54607	-4.55649	-4.64497
	TCEAL3	transcription elongation factor A like 3	0.00869191	-0.0578638	0	1.76969	1.82349	1.81695	-2.85597	-2.86639	-2.95487
	RAB9B	RAB9B, member RAS oncogene family	-5.57698	-5.64353	-5.58567	-0.047263	0.00654092	0	1.74925	1.73883	1.65035
	ZCCHC18	zinc finger CCHC-type containing 18	-2.68214	-2.74869	-2.69083	0.242557	0.296361	0.28982	0.01042	0	-0.0884725
	MUM1L1	PWWP domain containing 3B	-1.72016	-1.78671	-1.72885	-0.047263	0.00654092	0	2.53253	2.52211	2.43364
	FRMPD3	FERM and PDZ domain containing 3	-1.00285	-1.06941	-1.01154	3.02699	3.08079	3.07425	0.01042	0	-0.0884725
	MID2	midline 2	-1.10538	-1.17194	-1.11408	-0.047263	0.00654092	0	2.02677	2.01635	1.92788
	VSIG1	V-set and immunoglobulin domain containing 1	0.00869191	-0.0578638	0	-1.05233	-0.998524	-1.00506	4.30933	4.29891	4.21044
	COL4A6	collagen type IV alpha 6 chain	-1.0404	-1.10696	-1.0491	-0.047263	0.00654092	0	2.03634	2.02592	1.93745
	ACSL4	acyl-CoA synthetase long chain family member 4	2.25194	2.18538	2.24324	-0.047263	0.00654092	0	-0.070508	-0.080928	-0.169401
	RGAG1	retrotransposon Gag like 9	-2.31382	-2.38037	-2.32251	-0.047263	0.00654092	0	2.24346	2.23304	2.14457
	AMOT	angiomotin	0.00869191	-0.0578638	0	-2.90875	-2.85495	-2.86149	1.22514	1.21472	1.12625
	HTR2C	5-hydroxytryptamine receptor 2C	0.00869191	-0.0578638	0	1.46869	1.5225	1.51596	-2.00433	-2.01475	-2.10322
	TMEM255A	transmembrane protein 255A	0.00869191	-0.0578638	0	5.15524	5.20905	5.20251	-0.0907903	-0.10121	-0.189683
	GLUD2	glutamate dehydrogenase 2	0.00869191	-0.0578638	0	-2.6517	-2.5979	-2.60444	0.203129	0.192709	0.104236
	DCAF12L2	DDB1 and CUL4 associated factor 12 like 2	0.00869191	-0.0578638	0	0.97712	1.03092	1.02438	-3.15883	-3.16925	-3.25772
	FIRRE	firre intergenic repeating RNA element	0.0665557	0	0.0578638	-0.0140694	0.0397345	0.0331936	-3.56199	-3.57241	-3.66089
	RAP2C-AS1	RAP2C antisense RNA 1	-2.14932	-2.21588	-2.15801	0.0291655	0.0829694	0.0764285	0.01042	0	-0.0884725
	MBNL3	muscleblind like splicing regulator 3	0.00869191	-0.0578638	0	-2.13731	-2.08351	-2.09005	0.273998	0.263578	0.175105
	GPC4	glypican 4	-3.71917	-3.78572	-3.72786	-0.047263	0.00654092	0	0.0999352	0.0895152	0.00104272
	GPC3	glypican 3	0.777579	0.711023	0.768887	-3.13634	-3.08254	-3.08908	0.01042	0	-0.0884725
	CCDC160	coiled-coil domain containing 160	0.00869191	-0.0578638	0	2.53676	2.59056	2.58402	-0.397678	-0.408098	-0.496571
	LINC00629	long intergenic non-protein coding RNA 629	-2.32923	-2.39578	-2.33792	0.826632	0.880436	0.873895	0.01042	0	-0.0884725
	FHL1	complement factor H	-6.32854	-6.3951	-6.33723	2.24181	2.29562	2.28908	0.01042	0	-0.0884725
	MAP7D3	MAP7 domain containing 3	-2.56236	-2.62892	-2.57105	-0.047263	0.00654092	0	1.04119	1.03077	0.942293
	ARHGEF6	Rac/Cdc42 guanine nucleotide exchange factor 6	-3.16855	-3.23511	-3.17724	4.22838	4.28219	4.27565	0.01042	0	-0.0884725
	SPANXB1	SPANX family member B1	0.00869191	-0.0578638	0				6.23478	6.22436	6.13588
	SPANXN3	SPANX family member N3				-0.047263	0.00654092	0	3.54579	3.53537	3.4469
	IDS	iduronate 2-sulfatase	-3.6702	-3.73676	-3.6789	-0.047263	0.00654092	0	0.866881	0.856461	0.767989
	TMEM185A	transmembrane protein 185A	-1.60858	-1.67514	-1.61728	-0.047263	0.00654092	0	2.62935	2.61893	2.53045
	MAGEA11	MAGE family member A11				-0.047263	0.00654092	0	4.34176	4.33134	4.24287
	MAGEA8-AS1	MAGEA8 antisense RNA 1	0.00869191	-0.0578638	0	-1.79011	-1.73631	-1.74285	4.33397	4.32355	4.23507
	MAGEA8	MAGE family member A8	0.00869191	-0.0578638	0	-6.15372	-6.09991	-6.10645	3.74787	3.73745	3.64897
	ZNF185	zinc finger protein 185 with LIM domain	-0.224515	-0.29107	-0.233207	-0.047263	0.00654092	0	4.67543	4.66501	4.57653
	BGN	biglycan	2.26804	2.20149	2.25935	-0.047263	0.00654092	0	-0.245075	-0.255495	-0.343967
	PNCK	pregnancy up-regulated nonubiquitous CaM kinase	0.00869191	-0.0578638	0	-2.16248	-2.10867	-2.11521	6.13638	6.12596	6.03749
	SLC6A8	solute carrier family 6 member 8	-0.484978	-0.551534	-0.49367	-0.047263	0.00654092	0	2.04407	2.03365	1.94518
	PDZD4	PDZ domain containing 4	0.00869191	-0.0578638	0	2.85359	2.90739	2.90085
	L1CAM	L1 cell adhesion molecule	0.636528	0.569972	0.627836	-0.047263	0.00654092	0	-1.93526	-1.94568	-2.03415
	CLIC2	chloride intracellular channel 2	1.31981	1.25326	1.31112	-0.047263	0.00654092	0	-2.38092	-2.39134	-2.47981
